# Supplementary material for: Evolution and Spread of Y280-Lineage H9N2 Low Pathogenicity Avian Influenza Viruses in Korea, 2020–2023
Source: Transbound Emerg Dis. 2025 Aug 13;2025:8009335. doi: 10.1155/tbed/8009335 (PMC12367370; doi:10.1155/tbed/8009335)
Supplement: Supporting Information 1 — Material 1. Complete sample collection record used in this study. [file 8009335.f1.xlsx]

## Sheet: LBM
sample#	collection date	region	type
N19-001	2019-1-9	Gyeonggi-do	chicken
N19-002	2019-1-9	Gyeonggi-do	chicken
N19-003	2019-1-9	Gyeonggi-do	chicken
N19-004	2019-1-9	Gyeonggi-do	chicken
N19-005	2019-1-9	Gyeonggi-do	chicken
N19-006	2019-1-9	Gyeonggi-do	duck
N19-007	2019-1-9	Gyeonggi-do	duck
N19-008	2019-1-9	Gyeonggi-do	duck
N19-009	2019-1-9	Gyeonggi-do	duck
N19-010	2019-1-9	Gyeonggi-do	duck
N19-011	2019-1-18	Gyeonggi-do	turkey
N19-012	2019-1-18	Gyeonggi-do	chicken
N19-013	2019-1-18	Gyeonggi-do	chicken
N19-014	2019-1-18	Gyeonggi-do	chicken
N19-015	2019-1-18	Chungcheongbuk-do	chicken
N19-016	2019-1-18	Chungcheongbuk-do	chicken
N19-017	2019-1-18	Chungcheongbuk-do	chicken
N19-018	2019-1-18	Gyeonggi-do	chicken
N19-019	2019-1-18	Gyeonggi-do	chicken
N19-020	2019-1-18	Gyeonggi-do	chicken
N19-021	2019-1-18	Gyeonggi-do	chicken
N19-022	2019-1-18	Gyeonggi-do	chicken
N19-023	2019-1-18	Gyeonggi-do	chicken
N19-024	2019-1-18	Gyeonggi-do	chicken
N19-025	2019-1-18	Gyeonggi-do	chicken
N19-026	2019-1-25	Chungcheongbuk-do	chicken
N19-027	2019-1-25	Chungcheongbuk-do	chicken
N19-028	2019-1-25	Chungcheongbuk-do	chicken
N19-029	2019-1-25	Chungcheongbuk-do	chicken
N19-030	2019-2-14	Gyeonggi-do	chicken
N19-031	2019-2-14	Gyeonggi-do	chicken
N19-032	2019-2-14	Gyeonggi-do	chicken
N19-033	2019-2-14	Gyeonggi-do	chicken
N19-034	2019-2-14	Gyeonggi-do	chicken
N19-035	2019-3-21	Gyeonggi-do	chicken
N19-036	2019-3-21	Gyeonggi-do	chicken
N19-037	2019-3-21	Gyeonggi-do	chicken
N19-038	2019-3-21	Gyeonggi-do	chicken
N19-039	2019-4-29	Chungcheongbuk-do	chicken
N19-040	2019-4-29	Chungcheongbuk-do	chicken
N19-041	2019-4-29	Chungcheongbuk-do	chicken
N19-042	2019-4-29	Chungcheongbuk-do	chicken
N19-043	2019-4-29	Gyeonggi-do	chicken
N19-044	2019-4-29	Gyeonggi-do	chicken
N19-045	2019-4-29	Gyeonggi-do	chicken
N19-046	2019-4-29	Gyeonggi-do	chicken
N19-047	2019-4-29	Gyeonggi-do	chicken
N19-048	2019-5-27	Chungcheongbuk-do	chicken
N19-049	2019-5-27	Chungcheongbuk-do	chicken
N19-050	2019-5-27	Gyeonggi-do	chicken
N19-051	2019-5-27	Gyeonggi-do	chicken
N19-052	2019-6-27	Gyeonggi-do	chicken
N19-053	2019-6-27	Gyeonggi-do	chicken
N19-054	2019-6-27	Gyeonggi-do	chicken
N19-055	2019-6-27	Gyeonggi-do	chicken
N19-056	2019-6-27	Gyeonggi-do	chicken
N19-057	2019-6-27	Gyeonggi-do	chicken
N19-058	2019-6-27	Gyeonggi-do	chicken
N19-059	2019-6-27	Gyeonggi-do	chicken
N19-060	2019-6-27	Gyeonggi-do	chicken
N19-061	2019-6-27	Gyeonggi-do	chicken
N19-062	2019-6-27	Gyeonggi-do	chicken
N19-063	2019-12-27	Gyeonggi-do	chicken
N19-064	2019-12-27	Gyeonggi-do	chicken
N19-065	2019-12-27	Gyeonggi-do	chicken
N19-066	2019-12-27	Gyeonggi-do	chicken
N19-067	2019-12-27	Gyeonggi-do	chicken
N19-068	2019-12-27	Gyeonggi-do	chicken
N19-069	2019-12-27	Gyeonggi-do	chicken
N19-070	2019-12-27	Gyeonggi-do	chicken
N19-071	2019-12-27	Gyeonggi-do	duck
N19-072	2019-12-27	Gyeonggi-do	duck
N19-073	2019-12-27	Gyeonggi-do	duck
N19-074	2019-12-27	Gyeonggi-do	duck
N20-1	2020-1-30	Chungcheongbuk-do	chicken
N20-2	2020-1-30	Chungcheongbuk-do	chicken
N20-3	2020-1-30	Chungcheongbuk-do	chicken
N20-4	2020-1-30	Gyeonggi-do	chicken
N20-5	2020-1-30	Gyeonggi-do	chicken
N20-6	2020-1-30	Gyeonggi-do	chicken
N20-7	2020-2-3	Jeollabuk-do	chicken
N20-8	2020-2-3	Jeollabuk-do	chicken
N20-9	2020-2-3	Jeollabuk-do	chicken
N20-10	2020-2-3	Jeollabuk-do	chicken
N20-11	2020-2-3	Jeollabuk-do	chicken
N20-12	2020-2-16	Chungcheongnam-do	chicken
N20-13	2020-2-16	Chungcheongnam-do	chicken
N20-14	2020-2-16	Chungcheongnam-do	chicken
N20-15	2020-2-16	Chungcheongnam-do	chicken
N20-16	2020-2-16	Chungcheongnam-do	chicken
N20-17	2020-2-16	Chungcheongnam-do	chicken
N20-18	2020-2-16	Chungcheongnam-do	chicken
N20-19	2020-2-16	Chungcheongnam-do	chicken
N20-20	2020-2-16	Chungcheongnam-do	chicken
N20-21	2020-2-16	Chungcheongnam-do	chicken
N20-22	2020-2-16	Chungcheongnam-do	chicken
N20-23	2020-2-16	Chungcheongnam-do	chicken
N20-24	2020-2-25	Gyeonggi-do	duck
N20-25	2020-2-25	Gyeonggi-do	duck
N20-26	2020-2-29	Jeollabuk-do	chicken
N20-27	2020-2-29	Jeollabuk-do	chicken
N20-28	2020-3-2	Chungcheongnam-do	chicken
N20-29	2020-3-2	Chungcheongnam-do	chicken
N20-30	2020-3-2	Chungcheongnam-do	chicken
N20-31	2020-3-2	Chungcheongnam-do	chicken
N20-32	2020-3-2	Chungcheongnam-do	chicken
N20-33	2020-3-2	Chungcheongnam-do	chicken
N20-34	2020-4-11	Chungcheongbuk-do	chicken
N20-35	2020-4-11	Chungcheongbuk-do	chicken
N20-36	2020-4-11	Chungcheongbuk-do	chicken
N20-37	2020-4-25	Chungcheongnam-do	chicken
N20-38	2020-4-25	Chungcheongnam-do	chicken
N20-39	2020-4-25	Chungcheongnam-do	chicken
N20-40	2020-4-25	Chungcheongnam-do	chicken
N20-41	2020-4-25	Chungcheongnam-do	chicken
N20-42	2020-4-25	Chungcheongnam-do	chicken
N20-43	2020-4-25	Chungcheongnam-do	chicken
N20-44	2020-4-25	Chungcheongnam-do	chicken
N20-45	2020-4-25	Chungcheongnam-do	chicken
N20-46	2020-4-25	Chungcheongnam-do	chicken
N20-47	2020-4-25	Chungcheongnam-do	chicken
N20-48	2020-4-25	Chungcheongnam-do	chicken
N20-49	2020-4-25	Chungcheongnam-do	chicken
N20-50	2020-4-25	Gyeonggi-do	chicken
N20-51	2020-4-25	Gyeonggi-do	chicken
N20-52	2020-4-25	Gyeonggi-do	chicken
N20-53	2020-4-25	Gyeonggi-do	chicken
N20-54	2020-4-25	Gyeonggi-do	chicken
N20-55	2020-4-25	Gyeonggi-do	chicken
N20-56	2020-4-25	Gyeonggi-do	chicken
N20-57	2020-4-25	Gyeonggi-do	chicken
N20-58	2020-4-25	Gyeonggi-do	chicken
N20-59	2020-4-25	Gyeonggi-do	chicken
N20-60	2020-4-25	Gyeonggi-do	chicken
N20-61	2020-4-25	Gyeonggi-do	chicken
N20-62	2020-4-25	Gyeonggi-do	chicken
N20-63	2020-4-25	Gyeonggi-do	chicken
N20-64	2020-4-25	Gyeonggi-do	chicken
N20-65	2020-4-25	Gyeonggi-do	chicken
N20-66	2020-4-25	Gyeonggi-do	chicken
N20-67	2020-4-25	Gyeonggi-do	chicken
N20-68	2020-4-25	Gyeonggi-do	chicken
N20-69	2020-4-25	Gyeonggi-do	chicken
N20-70	2020-4-25	Gyeonggi-do	chicken
N20-71	2020-4-25	Gyeonggi-do	chicken
N20-72	2020-4-25	Gyeonggi-do	chicken
N20-73	2020-4-25	Gyeonggi-do	chicken
N20-74	2020-5-7	Jeollabuk-do	chicken
N20-75	2020-6-28	Jeollabuk-do	chicken
N20-76	2020-6-28	Jeollabuk-do	chicken
N20-77	2020-6-28	Jeollabuk-do	chicken
N20-78	2020-6-28	Chungcheongbuk-do	chicken
N20-79	2020-6-28	Chungcheongbuk-do	chicken
N20-80	2020-6-28	Chungcheongbuk-do	chicken
N20-81	2020-6-28	Chungcheongbuk-do	chicken
N20-82	2020-6-28	Chungcheongbuk-do	chicken
N20-83	2020-7-4	Gyeongsangbuk-do	chicken
N20-84	2020-7-4	Gyeongsangbuk-do	chicken
N20-85	2020-7-4	Gyeongsangbuk-do	chicken
N20-86	2020-7-5	Jeollanam-do	chicken
N20-87	2020-7-5	Jeollanam-do	chicken
N20-88	2020-7-5	Jeollanam-do	duck
N20-89	2020-7-5	Jeollanam-do	chicken
N20-90	2020-7-5	Jeollanam-do	duck
N20-91	2020-7-5	Jeollanam-do	chicken
N20-92	2020-7-5	Jeollanam-do	chicken
N20-93	2020-7-5	Jeollanam-do	chicken
N20-94	2020-7-5	Jeollanam-do	chicken
N20-95	2020-7-5	Jeollanam-do	chicken
N20-96	2020-7-5	Jeollanam-do	chicken
N20-97	2020-7-5	Jeollanam-do	duck
N20-98	2020-7-5	Jeollanam-do	chicken
N20-99	2020-7-5	Jeollanam-do	chicken
N20-100	2020-7-10	Gyeonggi-do	chicken
N20-101	2020-7-10	Gyeonggi-do	chicken
N20-102	2020-7-10	Gyeonggi-do	duck
N20-103	2020-7-10	Gyeonggi-do	duck
N20-104	2020-7-12	Chungcheongbuk-do	chicken
N20-105	2020-7-12	Chungcheongbuk-do	chicken
N20-106	2020-7-12	Chungcheongbuk-do	chicken
N20-107	2020-7-12	Chungcheongbuk-do	chicken
N20-108	2020-7-28	Jeollanam-do	chicken
N20-109	2020-7-28	Jeollanam-do	chicken
N20-110	2020-7-28	Jeollanam-do	chicken
N20-111	2020-7-28	Jeollanam-do	duck
N20-112	2020-7-28	Jeollanam-do	duck
N20-113	2020-7-28	Jeollanam-do	duck
N20-114	2020-8-10	Jeollanam-do	chicken
N20-115	2020-8-10	Jeollanam-do	chicken
N20-116	2020-8-10	Jeollanam-do	duck
N20-117	2020-8-10	Jeollanam-do	chicken
N20-118	2020-8-10	Jeollanam-do	chicken
N20-119	2020-8-10	Jeollanam-do	chicken
N20-120	2020-8-10	Jeollanam-do	chicken
N20-121	2020-8-10	Jeollabuk-do	chicken
N20-122	2020-8-10	Jeollabuk-do	chicken
N20-123	2020-8-20	Gyeonggi-do	chicken
N20-124	2020-8-20	Gyeonggi-do	chicken
N20-125	2020-8-20	Gyeonggi-do	chicken
N20-126	2020-8-20	Gyeonggi-do	chicken
N20-127	2020-8-22	Jeollanam-do	chicken
N20-128	2020-8-22	Jeollanam-do	chicken
N20-129	2020-8-22	Jeollanam-do	chicken
N20-130	2020-8-23	Jeollanam-do	chicken
N20-131	2020-8-23	Jeollanam-do	chicken
N20-132	2020-8-23	Jeollanam-do	chicken
N20-133	2020-8-23	Jeollanam-do	chicken
N20-134	2020-8-23	Jeollanam-do	chicken
N20-135	2020-8-23	Jeollanam-do	chicken
N20-136	2020-8-23	Jeollanam-do	duck
N20-137	2020-8-23	Jeollanam-do	duck
N20-138	2020-8-23	Jeollanam-do	duck
N20-139	2020-8-23	Jeollanam-do	chicken
N20-140	2020-8-23	Jeollanam-do	chicken
N20-141	2020-8-23	Jeollanam-do	chicken
N20-142	2020-10-21	Gyeonggi-do	chicken
N20-143	2020-10-21	Gyeonggi-do	chicken
N20-144	2020-10-21	Gyeonggi-do	duck
N20-145	2020-10-21	Gyeonggi-do	duck
N20-146	2020-11-10	Gyeonggi-do	chicken
N20-147	2020-11-10	Gyeonggi-do	chicken
N20-148	2020-11-10	Gyeonggi-do	chicken
N20-149	2020-11-10	Gyeonggi-do	chicken
N20-150	2020-11-10	Chungcheongbuk-do	chicken
N20-151	2020-11-10	Chungcheongbuk-do	chicken
N20-152	2020-11-10	Chungcheongbuk-do	chicken
N20-153	2020-11-10	Chungcheongbuk-do	chicken
N20-154	2020-11-11	Jeollanam-do	chicken
N20-155	2020-11-11	Jeollanam-do	chicken
N20-156	2020-11-11	Jeollanam-do	chicken
N20-157	2020-11-24	Chungcheongbuk-do	chicken
N20-158	2020-11-24	Chungcheongbuk-do	chicken
N20-159	2020-11-24	Chungcheongbuk-do	chicken
N20-160	2020-11-24	Chungcheongbuk-do	chicken
N20-161	2020-11-24	Gyeonggi-do	chicken
N20-162	2020-11-24	Gyeonggi-do	chicken
N20-163	2020-11-24	Gyeonggi-do	chicken
N20-164	2020-11-24	Gyeonggi-do	chicken
N20-165	2020-11-24	Gyeonggi-do	chicken
N20-166	2020-11-24	Gyeonggi-do	chicken
N20-167	2020-11-24	Gyeonggi-do	chicken
N20-168	2020-11-24	Gyeonggi-do	chicken
N20-169	2020-11-24	Gyeonggi-do	chicken
N20-170	2020-11-24	Gyeonggi-do	chicken
N20-171	2020-11-24	Gyeonggi-do	chicken
N20-172	2020-11-24	Gyeonggi-do	chicken
N20-173	2020-11-24	Gyeonggi-do	chicken
N20-174	2020-11-24	Gyeonggi-do	chicken
N20-175	2020-12-8	Chungcheongbuk-do	chicken
N20-176	2020-12-8	Chungcheongbuk-do	chicken
N20-177	2020-12-8	Chungcheongbuk-do	chicken
N20-178	2020-12-8	Chungcheongbuk-do	chicken
N21-1	2021-1-8	Chungcheongbuk-do	chicken
N21-2	2021-1-8	Chungcheongbuk-do	chicken
N21-3	2021-1-8	Chungcheongbuk-do	chicken
N21-4	2021-1-8	Chungcheongbuk-do	chicken
N21-5	2021-1-29	Chungcheongbuk-do	chicken
N21-6	2021-1-29	Chungcheongbuk-do	chicken
N21-7	2021-1-29	Chungcheongbuk-do	chicken
N21-8	2021-1-29	Chungcheongbuk-do	chicken
N21-9	2021-2-25	Chungcheongbuk-do	chicken
N21-10	2021-2-25	Chungcheongbuk-do	chicken
N21-11	2021-2-25	Chungcheongbuk-do	chicken
N21-12	2021-2-25	Chungcheongbuk-do	chicken
N21-13	2021-3-23	Chungcheongbuk-do	chicken
N21-14	2021-3-23	Chungcheongbuk-do	chicken
N21-15	2021-3-23	Chungcheongbuk-do	chicken
N21-16	2021-3-23	Chungcheongbuk-do	chicken
N21-17	2021-3-23	Gyeonggi-do	chicken
N21-18	2021-3-23	Gyeonggi-do	chicken
N21-19	2021-3-23	Gyeonggi-do	chicken
N21-20	2021-3-23	Gyeonggi-do	chicken
N21-21	2021-3-23	Gyeonggi-do	duck
N21-22	2021-3-23	Gyeonggi-do	chicken
N21-23	2021-4-7	Jeollanam-do	chicken
N21-24	2021-4-7	Jeollanam-do	chicken
N21-25	2021-4-7	Jeollanam-do	chicken
N21-26	2021-4-7	Jeollanam-do	chicken
N21-27	2021-4-7	Chungcheongbuk-do	chicken
N21-28	2021-4-7	Chungcheongbuk-do	chicken
N21-29	2021-4-7	Chungcheongbuk-do	chicken
N21-30	2021-4-7	Chungcheongbuk-do	chicken
N21-31	2021-4-7	Gyeonggi-do	chicken
N21-32	2021-4-7	Gyeonggi-do	chicken
N21-33	2021-4-7	Gyeonggi-do	chicken
N21-34	2021-4-7	Gyeonggi-do	chicken
N21-35	2021-4-7	Gyeonggi-do	pheasant
N21-36	2021-4-26	Gyeonggi-do	duck
N21-37	2021-4-26	Gyeonggi-do	duck
N21-38	2021-4-26	Gyeonggi-do	duck
N21-39	2021-4-26	Gyeonggi-do	duck
N21-40	2021-4-26	Gyeonggi-do	chicken
N21-41	2021-4-26	Gyeonggi-do	chicken
N21-42	2021-4-26	Gyeonggi-do	chicken
N21-43	2021-4-26	Gyeonggi-do	chicken
N21-44	2021-4-26	Gyeonggi-do	chicken
N21-45	2021-4-26	Gyeonggi-do	chicken
N21-46	2021-4-26	Gyeonggi-do	chicken
N21-47	2021-4-26	Gyeonggi-do	chicken
N21-48	2021-4-26	Gyeonggi-do	chicken
N21-49	2021-4-26	Gyeonggi-do	chicken
N21-50	2021-4-26	Gyeonggi-do	chicken
N21-51	2021-4-26	Gyeonggi-do	chicken
N21-52	2021-4-26	Gyeonggi-do	chicken
N21-53	2021-4-26	Gyeonggi-do	chicken
N21-54	2021-4-26	Gyeonggi-do	chicken
N21-55	2021-4-26	Gyeonggi-do	chicken
N21-56	2021-4-26	Gyeonggi-do	chicken
N21-57	2021-4-26	Gyeonggi-do	chicken
N21-58	2021-4-26	Gyeonggi-do	chicken
N21-59	2021-4-26	Gyeonggi-do	chicken
N21-60	2021-4-26	Gyeonggi-do	chicken
N21-61	2021-4-26	Gyeonggi-do	chicken
N21-62	2021-4-26	Gyeonggi-do	chicken
N21-63	2021-4-26	Gyeonggi-do	chicken
N21-64	2021-4-26	Gyeonggi-do	chicken
N21-65	2021-4-26	Gyeonggi-do	chicken
N21-66	2021-4-26	Gyeonggi-do	chicken
N21-67	2021-4-26	Gyeonggi-do	chicken
N21-68	2021-4-26	Gyeonggi-do	chicken
N21-69	2021-5-14	Gyeonggi-do	chicken
N21-70	2021-5-14	Gyeonggi-do	chicken
N21-71	2021-5-14	Gyeonggi-do	chicken
N21-72	2021-5-14	Gyeonggi-do	chicken
N21-73	2021-5-14	Gyeonggi-do	chicken
N21-74	2021-5-14	Gyeonggi-do	chicken
N21-75	2021-5-14	Gyeonggi-do	chicken
N21-76	2021-5-14	Gyeonggi-do	chicken
N21-77	2021-5-14	Gyeonggi-do	chicken
N21-78	2021-5-14	Gyeonggi-do	chicken
N21-79	2021-5-14	Gyeonggi-do	chicken
N21-80	2021-5-14	Gyeonggi-do	chicken
N21-81	2021-5-14	Gyeonggi-do	chicken
N21-82	2021-5-14	Gyeonggi-do	chicken
N21-83	2021-5-14	Gyeonggi-do	chicken
N21-84	2021-5-14	Gyeonggi-do	chicken
N21-85	2021-5-14	Gyeonggi-do	chicken
N21-86	2021-5-14	Gyeonggi-do	chicken
N21-87	2021-5-14	Gyeonggi-do	chicken
N21-88	2021-5-14	Gyeonggi-do	chicken
N21-89	2021-5-14	Gyeonggi-do	duck
N21-90	2021-5-14	Gyeonggi-do	duck
N21-91	2021-5-20	Gyeonggi-do	chicken
N21-92	2021-5-20	Gyeonggi-do	chicken
N21-93	2021-5-20	Gyeonggi-do	chicken
N21-94	2021-5-20	Gyeonggi-do	chicken
N21-95	2021-5-20	Gyeonggi-do	chicken
N21-96	2021-5-20	Gyeonggi-do	chicken
N21-97	2021-5-20	Gyeonggi-do	chicken
N21-98	2021-5-20	Gyeonggi-do	chicken
N21-99	2021-5-20	Gyeonggi-do	chicken
N21-100	2021-5-20	Gyeonggi-do	chicken
N21-101	2021-5-20	Gyeonggi-do	chicken
N21-102	2021-5-20	Gyeonggi-do	chicken
N21-103	2021-5-20	Gyeonggi-do	chicken
N21-104	2021-5-20	Gyeonggi-do	chicken
N21-105	2021-5-20	Gyeonggi-do	chicken
N21-106	2021-5-20	Gyeonggi-do	chicken
N21-107	2021-5-20	Gyeonggi-do	chicken
N21-108	2021-5-20	Gyeonggi-do	chicken
N21-109	2021-5-20	Gyeonggi-do	chicken
N21-110	2021-5-20	Gyeonggi-do	chicken
N21-111	2021-5-26	Chungcheongbuk-do	chicken
N21-112	2021-5-26	Chungcheongbuk-do	chicken
N21-113	2021-5-26	Chungcheongbuk-do	chicken
N21-114	2021-5-26	Chungcheongbuk-do	chicken
N21-115	2021-5-26	Chungcheongbuk-do	chicken
N21-116	2021-10-23	Gyeonggi-do	chicken
N21-117	2021-10-23	Gyeonggi-do	chicken
N21-118	2021-10-23	Gyeonggi-do	chicken
N21-119	2021-10-23	Gyeonggi-do	chicken
N21-120	2021-10-23	Gyeonggi-do	chicken
N21-121	2021-10-23	Gyeonggi-do	chicken
N21-122	2021-10-23	Gyeonggi-do	chicken
N21-123	2021-12-29	Gyeonggi-do	chicken
N21-124	2021-12-29	Gyeonggi-do	chicken
N21-125	2021-12-29	Gyeonggi-do	chicken
N21-126	2021-12-29	Gyeonggi-do	chicken
N21-127	2021-12-29	Gyeonggi-do	chicken
N21-128	2021-12-29	Gyeonggi-do	chicken
N21-129	2021-12-29	Gyeonggi-do	chicken
N21-130	2021-12-29	Gyeonggi-do	chicken
N22-1	2022-3-17	Gyeonggi-do	chicken
N22-2	2022-3-17	Gyeonggi-do	chicken
N22-3	2022-3-17	Gyeonggi-do	chicken
N22-4	2022-3-17	Gyeonggi-do	chicken
N22-5	2022-3-17	Gyeonggi-do	chicken
N22-6	2022-3-17	Gyeonggi-do	chicken
N22-7	2022-3-17	Gyeonggi-do	chicken
N22-8	2022-3-17	Gyeonggi-do	chicken
N22-9	2022-3-17	Gyeonggi-do	chicken
N22-10	2022-3-17	Gyeonggi-do	chicken
N22-11	2022-3-17	Gyeonggi-do	chicken
N22-12	2022-3-17	Gyeonggi-do	goose
N22-13	2022-3-17	Gyeonggi-do	duck
N22-14	2022-3-17	Gyeonggi-do	duck
N22-15	2022-3-17	Gyeonggi-do	duck
N22-16	2022-3-17	Gyeonggi-do	duck
N22-17	2022-3-17	Gyeonggi-do	duck
N22-18	2022-3-17	Gyeonggi-do	duck
N22-19	2022-3-17	Gyeonggi-do	duck
N22-20	2022-3-17	Gyeonggi-do	duck
N22-21	2022-3-17	Gyeonggi-do	duck
N22-22	2022-3-17	Gyeonggi-do	duck
N22-23	2022-3-17	Gyeonggi-do	duck
N22-24	2022-3-17	Gyeonggi-do	duck
N22-25	2022-3-17	Gyeonggi-do	duck
N22-26	2022-3-17	Gyeonggi-do	duck
N22-27	2022-3-17	Gyeonggi-do	duck
N22-28	2022-5-13	Gyeonggi-do	chicken
N22-29	2022-5-13	Gyeonggi-do	chicken
N22-30	2022-5-13	Gyeonggi-do	chicken
N22-31	2022-5-13	Gyeonggi-do	chicken
N22-32	2022-5-13	Gyeonggi-do	chicken
N22-33	2022-5-13	Gyeonggi-do	chicken
N22-34	2022-5-13	Gyeonggi-do	chicken
N22-35	2022-5-13	Gyeonggi-do	duck
N22-36	2022-5-13	Gyeonggi-do	chicken
N22-37	2022-5-13	Gyeonggi-do	chicken
N22-38	2022-5-13	Gyeonggi-do	chicken
N22-39	2022-5-13	Gyeonggi-do	chicken
N22-40	2022-5-13	Gyeonggi-do	chicken
N22-41	2022-5-13	Gyeonggi-do	chicken
N22-42	2022-5-13	Gyeonggi-do	chicken
N22-43	2022-5-13	Gyeonggi-do	chicken
N22-44	2022-5-13	Gyeonggi-do	duck
N22-45	2022-5-13	Gyeonggi-do	duck
N22-46	2022-5-13	Gyeonggi-do	duck
N22-47	2022-5-13	Gyeonggi-do	duck
N22-48	2022-5-13	Gyeonggi-do	duck
N22-49	2022-5-13	Gyeonggi-do	duck
N22-50	2022-6-22	Gyeonggi-do	pigeon
N22-51	2022-6-22	Gyeonggi-do	pigeon
N22-52	2022-6-22	Gyeonggi-do	pigeon
N22-53	2022-6-22	Gyeonggi-do	pigeon
N22-54	2022-6-22	Gyeonggi-do	chicken
N22-55	2022-6-22	Gyeonggi-do	chicken
N22-56	2022-6-22	Gyeonggi-do	chicken
N22-57	2022-6-22	Gyeonggi-do	chicken
N22-58	2022-6-22	Gyeonggi-do	chicken
N22-59	2022-6-22	Gyeonggi-do	chicken
N22-60	2022-6-22	Gyeonggi-do	chicken
N22-61	2022-6-22	Gyeonggi-do	chicken
N22-62	2022-6-22	Gyeonggi-do	chicken
N22-63	2022-6-22	Gyeonggi-do	chicken
N22-64	2022-6-22	Gyeonggi-do	chicken
N22-65	2022-6-22	Gyeonggi-do	chicken
N22-66	2022-6-22	Gyeonggi-do	chicken
N22-67	2022-6-22	Gyeonggi-do	chicken
N22-68	2022-6-22	Gyeonggi-do	chicken
N22-69	2022-6-22	Gyeonggi-do	chicken
N22-70	2022-6-22	Gyeonggi-do	chicken
N22-71	2022-6-22	Gyeonggi-do	chicken
N22-72	2022-6-22	Gyeonggi-do	chicken
N22-73	2022-6-22	Gyeonggi-do	chicken
N22-74	2022-6-22	Gyeonggi-do	chicken
N22-75	2022-6-22	Gyeonggi-do	chicken
N22-76	2022-6-22	Gyeonggi-do	chicken
N22-77	2022-6-22	Gyeonggi-do	chicken
N22-78	2022-6-22	Gyeonggi-do	chicken
N22-79	2022-6-22	Gyeonggi-do	chicken
N22-80	2022-6-22	Gyeonggi-do	chicken
N22-81	2022-6-22	Gyeonggi-do	chicken
N22-82	2022-6-22	Gyeonggi-do	chicken
N22-83	2022-6-22	Gyeonggi-do	chicken
N22-84	2022-6-22	Gyeonggi-do	chicken
N22-85	2022-6-22	Gyeonggi-do	chicken
N22-86	2022-6-22	Gyeonggi-do	chicken
N22-87	2022-6-22	Gyeonggi-do	chicken
N22-88	2022-6-22	Gyeonggi-do	chicken
N22-89	2022-6-22	Gyeonggi-do	chicken
N22-90	2022-6-22	Gyeonggi-do	duck
N22-91	2022-6-22	Gyeonggi-do	duck
N22-92	2022-6-22	Gyeonggi-do	duck
N22-93	2022-6-22	Gyeonggi-do	duck
N22-94	2022-6-22	Gyeonggi-do	duck
N22-95	2022-6-22	Gyeonggi-do	duck
N22-96	2022-6-22	Gyeonggi-do	duck
N22-97	2022-6-22	Gyeonggi-do	duck
N22-98	2022-6-22	Gyeonggi-do	duck
N22-99	2022-6-22	Gyeonggi-do	duck
N22-100	2022-6-22	Gyeonggi-do	duck
N22-101	2022-6-22	Gyeonggi-do	duck
N22-102	2022-6-22	Gyeonggi-do	duck
N22-103	2022-6-22	Gyeonggi-do	duck
N22-104	2022-6-22	Gyeonggi-do	duck
N22-105	2022-6-22	Gyeonggi-do	duck
N22-106	2022-6-22	Gyeonggi-do	duck
N22-107	2022-6-22	Gyeonggi-do	duck
N22-108	2022-6-22	Gyeonggi-do	duck
N22-109	2022-6-22	Gyeonggi-do	duck
N22-110	2022-6-22	Gyeonggi-do	duck
N22-111	2022-6-22	Gyeonggi-do	goose
N22-112	2022-9-1	Gyeonggi-do	chicken
N22-113	2022-9-1	Gyeonggi-do	chicken
N22-114	2022-9-1	Gyeonggi-do	chicken
N22-115	2022-9-1	Gyeonggi-do	chicken
N22-116	2022-9-1	Gyeonggi-do	chicken
N22-117	2022-9-1	Gyeonggi-do	duck
N22-118	2022-9-1	Gyeonggi-do	duck
N22-119	2022-9-1	Gyeonggi-do	duck
N22-120	2022-9-1	Gyeonggi-do	duck
N22-121	2022-9-1	Gyeonggi-do	duck
N22-122	2022-9-1	Gyeonggi-do	duck
N22-123	2022-9-1	Gyeonggi-do	duck
N22-124	2022-9-1	Gyeonggi-do	duck
N22-125	2022-9-1	Gyeonggi-do	duck
N22-126	2022-9-1	Gyeonggi-do	duck
N22-127	2022-9-1	Gyeonggi-do	duck
N22-128	2022-9-1	Gyeonggi-do	duck
N22-129	2022-9-1	Gyeonggi-do	duck
N22-130	2022-9-1	Gyeonggi-do	duck
N22-131	2022-9-1	Gyeonggi-do	duck
N22-132	2022-9-1	Gyeonggi-do	duck
N22-133	2022-9-1	Gyeonggi-do	chicken
N22-134	2022-9-1	Gyeonggi-do	chicken
N22-135	2022-9-1	Gyeonggi-do	chicken
N22-136	2022-9-1	Gyeonggi-do	chicken
N22-137	2022-9-1	Gyeonggi-do	chicken
N22-138	2022-9-1	Gyeonggi-do	chicken
N22-139	2022-9-1	Gyeonggi-do	chicken
N22-140	2022-9-1	Gyeonggi-do	chicken
N22-141	2022-9-1	Gyeonggi-do	chicken
N22-142	2022-9-1	Gyeonggi-do	chicken
N22-143	2022-9-1	Gyeonggi-do	chicken
N22-144	2022-11-10	Gyeonggi-do	chicken
N22-145	2022-11-10	Gyeonggi-do	chicken
N22-146	2022-11-10	Gyeonggi-do	chicken
N22-147	2022-11-10	Gyeonggi-do	chicken
N22-148	2022-11-10	Gyeonggi-do	chicken
N22-149	2022-11-10	Gyeonggi-do	chicken
N22-150	2022-11-10	Gyeonggi-do	chicken
N22-151	2022-11-10	Gyeonggi-do	chicken
N22-152	2022-11-10	Gyeonggi-do	chicken
N22-153	2022-11-10	Gyeonggi-do	chicken
N22-154	2022-11-10	Gyeonggi-do	chicken
N22-155	2022-11-10	Gyeonggi-do	chicken
N22-156	2022-11-10	Gyeonggi-do	chicken
N22-157	2022-11-10	Gyeonggi-do	chicken
N22-158	2022-11-10	Gyeonggi-do	chicken
N22-159	2022-11-10	Gyeonggi-do	pigeon
N22-160	2022-11-10	Gyeonggi-do	duck
N22-161	2022-11-10	Gyeonggi-do	duck
N22-162	2022-11-10	Gyeonggi-do	duck
N22-163	2022-11-10	Gyeonggi-do	duck
N22-164	2022-11-10	Gyeonggi-do	duck
N22-165	2022-11-10	Gyeonggi-do	chicken
N22-166	2022-11-10	Gyeonggi-do	chicken
N22-167	2022-11-10	Gyeonggi-do	chicken
N23-018	2023-3-30	Gyeonggi-do	chicken
N23-019	2023-3-30	Gyeonggi-do	chicken
N23-020	2023-3-30	Gyeonggi-do	chicken
N23-021	2023-3-30	Gyeonggi-do	chicken
N23-022	2023-3-30	Gyeonggi-do	chicken
N23-023	2023-3-30	Gyeonggi-do	chicken
N23-024	2023-3-30	Gyeonggi-do	chicken
N23-025	2023-3-30	Gyeonggi-do	chicken
N23-026	2023-3-30	Gyeonggi-do	chicken
N23-027	2023-3-30	Gyeonggi-do	chicken
N23-028	2023-3-30	Gyeonggi-do	chicken
N23-029	2023-3-30	Gyeonggi-do	chicken
N23-030	2023-3-30	Gyeonggi-do	chicken
N23-031	2023-3-30	Gyeonggi-do	chicken
N23-032	2023-3-30	Gyeonggi-do	chicken
N23-033	2023-3-30	Gyeonggi-do	chicken
N23-034	2023-3-30	Gyeonggi-do	chicken
N23-035	2023-3-30	Gyeonggi-do	chicken
N23-036	2023-3-30	Gyeonggi-do	pigeon
N23-037	2023-3-30	Gyeonggi-do	pigeon
N23-038	2023-3-30	Gyeonggi-do	pigeon
N23-039	2023-3-30	Gyeonggi-do	pigeon
N23-040	2023-3-30	Gyeonggi-do	pigeon
N23-041	2023-3-30	Gyeonggi-do	pigeon
N23-042	2023-3-30	Gyeonggi-do	pigeon
N23-043	2023-3-30	Gyeonggi-do	pigeon
N23-044	2023-3-30	Gyeonggi-do	pigeon
N23-045	2023-3-30	Gyeonggi-do	duck
N23-046	2023-3-30	Gyeonggi-do	duck
N23-047	2023-3-30	Gyeonggi-do	duck
N23-048	2023-5-15	Gyeonggi-do	duck
N23-049	2023-5-15	Gyeonggi-do	duck
N23-050	2023-5-15	Gyeonggi-do	duck
N23-051	2023-5-15	Gyeonggi-do	duck
N23-052	2023-5-15	Gyeonggi-do	duck
N23-053	2023-5-15	Gyeonggi-do	chicken
N23-054	2023-5-15	Gyeonggi-do	chicken
N23-055	2023-5-15	Gyeonggi-do	chicken
N23-056	2023-5-15	Gyeonggi-do	chicken
N23-057	2023-5-15	Gyeonggi-do	chicken
N23-058	2023-5-15	Gyeonggi-do	chicken
N23-059	2023-5-15	Gyeonggi-do	pigeon
N23-060	2023-11-30	Gyeonggi-do	chicken
N23-061	2023-11-30	Gyeonggi-do	chicken
N23-062	2023-11-30	Gyeonggi-do	chicken
N23-063	2023-11-30	Gyeonggi-do	chicken
N23-064	2023-11-30	Gyeonggi-do	chicken
N23-065	2023-11-30	Gyeonggi-do	duck
N23-066	2023-11-30	Gyeonggi-do	duck
N23-067	2023-11-30	Gyeonggi-do	duck
N23-068	2023-11-30	Gyeonggi-do	duck
N23-069	2023-11-30	Gyeonggi-do	duck
N23-070	2023-11-30	Gyeonggi-do	duck
N23-071	2023-11-30	Gyeonggi-do	duck
N23-072	2023-11-30	Gyeonggi-do	duck
N23-073	2023-11-30	Gyeonggi-do	duck
N23-074	2023-11-30	Gyeonggi-do	duck
N23-075	2023-11-30	Gyeonggi-do	duck
N23-076	2023-11-30	Gyeonggi-do	duck
N23-077	2023-11-30	Gyeonggi-do	pigeon

## Sheet: Farm
sample#	collection date	age	type
1930001	2019-1-3	31	Broiler
1930002	2019-1-4	14	GPS
1930003	2019-1-4	420	PS
1930004	2019-1-4	420	PS
1930005	2019-1-4	427	GPS
1930006	2019-1-4	427	GPS
1930007	2019-1-4	448	GPS
1930008	2019-1-5	455	GPS
1930009	2019-1-5	455	GPS
1930010	2019-1-5	455	GPS
1930011	2019-1-5	455	GPS
1930013	2019-1-8	14	NA
1930016	2019-1-10	UNKNOWN	NA
1930017	2019-1-15	UNKNOWN	GPS
1930018	2019-1-15	UNKNOWN	GPS
1930019	2019-1-15	UNKNOWN	GPS
1930020	2019-1-15	UNKNOWN	GPS
1930021	2019-1-15	UNKNOWN	GPS
1930022	2019-1-15	UNKNOWN	GPS
1930023	2019-1-15	UNKNOWN	GPS
1930024	2019-1-15	UNKNOWN	GPS
1930025	2019-1-22	20	Broiler
1930026	2019-1-22	210	Layer
1930027	2019-1-22	462	GPS
1930028	2019-1-23	UNKNOWN	Layer
1930029	2019-1-23	UNKNOWN	Layer
1930030	2019-1-23	UNKNOWN	Layer
1930031	2019-1-23	UNKNOWN	Layer
1930032	2019-1-23	UNKNOWN	Layer
1930033	2019-1-23	UNKNOWN	Layer
1930034	2019-1-26	21	NA
1930035	2019-1-28	UNKNOWN	NA
1930036	2019-01-29	16	Broiler
1930037	2019-1-29	17	Broiler
1930038	2019-1-29	18	Broiler
1930039	2019-1-30	112	Layer
1930040	2019-1-30	29	Broiler
1930041	2019-1-30	30	Broiler
1930042	2019-1-30	12	Broiler
1930043	2019-1-28	UNKNOWN	Broiler
1930056	2019-2-1	15	Broiler
1930057	2019-2-1	15	Broiler
1930058	2019-2-8	13	Broiler
1930059	2019-2-8	UNKNOWN	Broiler
1930060	2019-2-9	203	Layer
1930062	2019-2-8	476	GPS
1930063	2019-2-8	476	GPS
1930064	2019-2-13	217	PS
1930065	2019-2-13	273	PS
1930066	2019-2-13	273	PS
1930067	2019-2-13	273	PS
1930068	2019-2-13	273	PS
1930069	2019-2-13	273	PS
1930070	2019-2-13	273	PS
1930071	2019-2-13	273	PS
1930074	2019-2-26	101	Layer
1930076	2019-2-27	24	WSB
1930088	2019-3-13	15	Broiler
1930090	2019-3-19	29	Broiler
1930091	2019-3-27	294	PS
1930092	2019-3-27	294	PS
1930096	2019-4-3	97	Layer
1930098	2019-4-9	UNKNOWN	Broiler
1930099	2019-4-9	UNKNOWN	Broiler
1930100	2019-4-9	UNKNOWN	Broiler
1930101	2019-4-9	UNKNOWN	Broiler
1930102	2019-4-9	UNKNOWN	Broiler
1930103	2019-4-10	350	Layer
1930104	2019-4-10	350	Layer
1930105	2019-4-13	7	PS
1930106	2019-4-13	7	PS
1930108	2019-4-16	32	Broiler
1930109	2019-4-18	21	PS
1930110	2019-4-18	21	PS
1930111	2019-4-24	UNKNOWN	Layer
1930112	2019-4-29	27	Broiler
1930113	2019-4-30	30	Layer
1930114	2019-5-1	170	Layer
1930116	2019-5-1	25	Broiler
1930117	2019-5-1	31	Broiler
1930123	2019-5-2	357	PS
1930124	2019-5-2	357	PS
1930125	2019-5-2	329	GPS
1930126	2019-5-3	34	Layer
1930127	2019-4-25	UNKNOWN	PS
1930128	2019-4-25	UNKNOWN	PS
1930129	2019-5-10	364	PS
1930130	2019-5-10	364	PS
1930131	2019-5-10	364	PS
1930132	2019-5-10	196	PS
1930133	2019-5-10	196	PS
1930134	2019-5-10	196	PS
1930135	2019-5-10	29	WSB
1930136	2019-5-13	14	PS
1930137	2019-5-13	14	PS
1930138	2019-5-13	14	PS
1930139	2019-5-13	14	PS
1930140	2019-5-14	76	PS
1930141	2019-5-15	49	Layer
1930146	2019-5-16	154	GPS
1930148	2019-5-16	14	PS
1930149	2019-5-22	168	Layer
1930150	2019-5-23	29	Broiler
1930151	2019-5-27	33	Layer
1930152	2019-5-30	7	PS
1930153	2019-5-30	7	PS
1930154	2019-5-30	7	PS
1930155	2019-6-3	14	PS
1930156	2019-6-3	14	PS
1930158	2019-6-5	273	PS
1930159	2019-6-7	273	PS
1930160	2019-6-1	UNKNOWN	NA
1930161	2019-6-6	UNKNOWN	NA
1930162	2019-6-4	70	KNC
1930163	2019-6-12	14	WSB
1930164	2019-6-14	378	PS
1930165	2019-6-14	21	WSB
1930166	2019-6-18	14	WSB
1930167	2019-6-18	UNKNOWN	Broiler
1930168	2019-6-18	136	PS
1930169	2019-6-19	136	PS
1930170	2019-6-20	10	Broiler
1930171	2019-6-20	29	Broiler
1930172	2019-6-21	UNKNOWN	Layer
1930173	2019-6-22	8	Broiler
1930174	2019-6-24	91	PS
1930175	2019-6-24	91	PS
1930176	2019-6-24	91	PS
1930178	2019-6-26	8	Broiler
1930179	2019-6-26	196	GPS
1930180	2019-6-26	196	GPS
1930181	2019-6-26	245	PS
1930184	2019-7-2	UNKNOWN	KNC
1930186	2019-7-9	UNKNOWN	Broiler
1930187	2019-7-10	UNKNOWN	Layer
1930188	2019-7-10	UNKNOWN	Layer
1930190	2019-7-11	210	GPS
1930191	2019-7-11	399	PS
1930195	2019-7-25	19	Broiler
1930196	2019-7-25	6	WSB
1930197	2019-7-25	UNKNOWN	Broiler
1930198	2019-7-30	217	GPS
1930199	2019-7-30	217	GPS
1930202	2019-7-30	UNKNOWN	NA
1930203	2019-8-3	8	Broiler
1930214	2019-8-20	147	PS
1930215	2019-8-20	147	PS
1930216	2019-8-20	147	PS
1930217	2019-8-20	385	Layer
1930219	2019-8-22	22	Broiler
1930220	2019-8-22	UNKNOWN	Broiler
1930221	2019-8-28	7	PS
1930222	2019-8-28	7	PS
1930224	2019-9-3	30	Broiler
1930225	2019-9-6	35	Broiler
1930226	2019-9-6	UNKNOWN	NA
1930227	2019-9-23	UNKNOWN	Layer
1930228	2019-9-23	UNKNOWN	Layer
1930229	2019-9-23	UNKNOWN	Layer
1930231	2019-10-1	UNKNOWN	PS
1930236	2019-10-7	UNKNOWN	PS
1930237	2019-10-10	UNKNOWN	Layer
1930241	2019-10-11	UNKNOWN	Layer
1930242	2019-10-11	399	PS
1930243	2019-10-11	399	PS
1930244	2019-10-11	399	PS
1930245	2019-10-11	399	PS
1930246	2019-10-11	399	PS
1930247	2019-10-11	399	PS
1930248	2019-10-11	350	PS
1930251	2019-10-18	308	GPS
1930252	2019-10-19	385	PS
1930253	2019-10-22	189	Layer
1930254	2019-10-22	490	Layer
1930255	2019-10-22	588	Layer
1930256	2019-10-23	406	PS
1930260	2019-11-5	322	GPS
1930262	2019-11-11	329	GPS
1930264	2019-11-12	22	Broiler
1930265	2019-11-13	UNKNOWN	Layer
1930266	2019-11-20	UNKNOWN	Layer
1930267	2019-11-20	12	Broiler
1930268	2019-11-20	22	Broiler
1930271	2019-11-22	UNKNOWN	PS
1930273	2019-11-28	UNKNOWN	PS
1930284	2019-12-5	217	PS
1930285	2019-12-5	336	PS
1930286	2019-12-6	30	Layer
1930287	2019-12-11	315	Layer
1930288	2019-12-27	322	PS
1930289	2020-1-9	UNKNOWN	PS
1930290	2020-1-10	26	Layer
2030001	2020-1-15	UNKNOWN	NA
2030002	2020-1-15	8	NA
2030010	2020-1-29	18	WSB
2030011	2020-1-29	203	PS
2030012	2020-2-1	UNKNOWN	NA
2030013	2020-2-4	126	GPS
2030014	2020-2-4	189	GPS
2030015	2020-2-4	42	GPS
2030020	2020-2-7	280	PS
2030021	2020-2-7	UNKNOWN	NA
2030022	2020-2-7	14	Broiler
2030024	2020-2-14	420	Layer
2030025	2020-2-18	18	Broiler
2030033	2020-2-26	UNKNOWN	NA
2030038	2020-2-28	UNKNOWN	NA
2030040	2020-3-5	29	Layer
2030046	2020-3-14	UNKNOWN	NA
2030048	2020-3-18	23	Broiler
2030057	2020-3-31	30	WSB
2030065	2020-4-17	18	Broiler
2030067	2020-4-17	21	Broiler
2030068	2020-4-18	29	Broiler
2030073	2020-4-29	20	Broiler
2030074	2020-4-29	UNKNOWN	Broiler
2030075	2020-05-01	29	Broiler
2030076	2020-5-7	UNKNOWN	WSB
2030077	2020-5-7	UNKNOWN	Broiler
2030078	2020-5-7	UNKNOWN	Broiler
2030080	2020-5-8	UNKNOWN	Broiler
2030081	2020-XX-XX	30	Broiler
2030082	2020-XX-XX	18	Broiler
2030084	2020-XX-XX	25	Broiler
2030088	2020-5-27	UNKNOWN	Broiler
2030092	2020-6-3	19	Broiler
2030094	2020-XX-XX	UNKNOWN	Layer
2030095	2020-XX-XX	21	Broiler
2030096	2020-XX-XX	21	Broiler
2030097	2020-XX-XX	21	Broiler
2030098	2020-6-6	26	Broiler
2030100	2020-XX-XX	23	Broiler
2030101	2020-XX-XX	23	Broiler
2030102	2020-XX-XX	23	Broiler
2030103	2020-XX-XX	25	Broiler
2030104	2020-XX-XX	25	Broiler
2030105	2020-XX-XX	25	Broiler
2030106	2020-XX-XX	15	WSB
2030107	2020-XX-XX	25	WSB
2030111	2020-6-17	30	Broiler
2030112	2020-6-17	560	Layer
2030113	2020-6-17	UNKNOWN	Broiler
2030114	2020-6-19	18	Broiler
2030115	2020-6-19	20	Broiler
2030116	2020-6-19	20	Broiler
2030117	2020-6-19	20	Broiler
2030119	2020-6-23	26	Broiler
2030121	2020-6-26	14	WSB
2030124	2020-XX-XX	33	Broiler
2030125	2020-XX-XX	33	Broiler
2030126	2020-XX-XX	33	Broiler
2030127	2020-XX-XX	280	PS
2030130	2022-07-15	6	Broiler
2030131	2020-7-16	210	GPS
2030132	2020-7-17	1	Broiler
2030133	2020-7-17	3	Broiler
2030134	2020-7-17	44	PS
2030135	2020-7-17	UNKNOWN	NA
2030139	2020-7-21	15	Broiler
2030145	2020-7-24	18	Broiler
2030146	2020-XX-XX	217	NA
2030147	2020-7-30	UNKNOWN	Broiler
2030148	2020-7-30	UNKNOWN	Broiler
2030149	2020-7-30	UNKNOWN	Broiler
2030153	2020-8-4	UNKNOWN	Broiler
2030154	2020-8-4	UNKNOWN	Broiler
2030155	2020-8-4	UNKNOWN	Broiler
2030156	2020-8-5	55	Layer
2030160	2020-8-13	14	Broiler
2030161	2020-8-15	UNKNOWN	Broiler
2030162	2020-8-15	UNKNOWN	Broiler
2030163	2020-8-15	UNKNOWN	Broiler
2030171	2020-XX-XX	336	PS
2030177	2020-9-23	11	Broiler
2030178	2020-9-23	UNKNOWN	GPS
2030179	2020-10-6	13	Broiler
2030180	2020-10-6	32	Broiler
2030181	2020-XX-XX	30	Broiler
2030182	2020-XX-XX	12	Broiler
2030183	2020-XX-XX	12	Broiler
2030184	2020-XX-XX	12	Broiler
2030185	2020-XX-XX	24	Broiler
2030186	2020-XX-XX	24	Broiler
2030187	2020-XX-XX	24	Broiler
2030189	2020-10-20	70	Layer
2030192	2020-10-24	45	Layer
2030197	2020-11-5	UNKNOWN	PS
2030206	2020-11-20	252	PS
2030207	2020-11-20	196	PS
2030211	2020-12-4	245	Layer
2030212	2020-12-7	75	Layer
2030213	2020-12-10	189	Layer
2030214	2020-12-10	245	Layer
2030220	2020-12-15	70	PS
2030223	2020-XX-XX	UNKNOWN	NA
2030224	2020-XX-XX	217	PS
2130035	2021-4-13	27	Broiler
2130036	2021-4-20	UNKNOWN	PS
2130037	2021-4-21	8	Broiler
2130038	2021-4-27	88	Layer
2130041	2021-4-28	514	Layer
2130042	2021-4-29	7	PS
2130043	2021-4-30	19	Broiler
2130044	2021-4-30	18	Broiler
2130045	2021-5-4	95	PS
2130049	2021-5-4	105	Layer
2130051	2021-5-8	485	Layer
2130053	2021-5-12	28	WSB
2130054	2021-5-14	497	Layer
2130057	2021-5-18	5	Broiler
2130058	2021-5-18	336	PS
2130061	2021-5-24	342	PS
2130062	2021-5-24	50	KNC
2130063	2021-5-26	154	Layer
2130064	2021-5-31	357	PS
2130065	2021-6-1	15	Broiler
2130069	2021-6-4	71	Layer
2130070	2021-6-5	24	Broiler
2130071	2021-6-5	4	Broiler
2130072	2021-6-9	245	PS
2130073	2021-6-10	80	Layer
2130074	2021-6-14	28	Broiler
2130076	2021-6-15	14	WSB
2130078	2021-6-15	14	WSB
2130079	2021-6-16	18	Broiler
2130080	2021-6-18	147	Layer
2130081	2021-6-19	UNKNOWN	Broiler
2130082	2021-6-19	259	Layer
2130083	2021-6-19	22	Broiler
2130085	2021-6-24	182	PS
2130087	2021-XX-XX	UNKNOWN	NA
2130088	2021-6-25	308	PS
2130089	2021-6-26	9	Broiler
2130090	2021-6-29	161	Layer
2130093	2021-6-30	630	Layer
2130094	2021-6-30	147	PS
2130095	2021-6-30	147	PS
2130096	2021-6-30	147	PS
2130097	2021-7-1	56	Araucana chicken
2130101	2021-7-9	14	Broiler
2130102	2021-7-9	18	Broiler
2130105	2021-7-21	182	PS
2130106	2021-7-23	70	KNC
2130109	2021-7-23	245	Layer
2130110	2021-7-27	98	PS
2130111	2021-7-28	161	Layer
2130113	2021-8-6	95	Layer
2130114	2021-8-6	21	Broiler
2130116	2021-8-17	8	Broiler
2130118	2021-8-18	19	WSB
2130119	2021-8-18	19	WSB
2130120	2021-8-19	315	PS
2130121	2021-8-20	70	PS
2130122	2021-8-20	60	Layer
2130123	2021-8-24	150	Layer
2130124	2021-8-24	29	Broiler
2130130	2021-8-26	126	Layer
2130134	2021-8-31	UNKNOWN	PS
2130135	2021-9-1	16	Broiler
2130136	2021-9-1	20	Broiler
2130137	2021-9-1	28	Broiler
2130138	2021-9-1	154	Layer
2130139	2021-9-1	UNKNOWN	NA
2130145	2021-9-10	28	Broiler
2130146	2021-9-10	266	Layer
2130147	2021-9-10	33	Broiler
2130148	2021-9-13	26	KNC
2130149	2021-9-14	27	Broiler
2130150	2021-9-15	14	Broiler
2130151	2021-9-16	322	Layer
2130152	2021-9-24	UNKNOWN	Turtle dove
2130154	2021-9-28	33	Broiler
2130155	2021-9-28	33	Broiler
2130156	2021-9-30	154	PS
2130157	2021-9-30	154	PS
2130158	2021-9-30	15	WSB
2130159	2021-10-1	18	Broiler
2130161	2021-10-4	294	Layer
2130162	2021-10-7	182	PS
2130163	2021-10-8	77	Layer
2130164	2021-10-8	95	Layer
2130166	2021-10-18	56	KNC
2130167	2021-10-20	UNKNOWN	Layer
2130170	2021-10-27	7	Layer
2130171	2021-10-28	700	Layer
2130174	2021-11-1	33	Broiler
2130175	2021-11-2	28	Layer
2130176	2021-11-2	70	Layer
2130179	2021-11-4	120	Layer
2130180	2021-11-5	26	Broiler
2130181	2021-11-10	280	Layer
2130182	2021-11-15	90	KNC
2130183	2021-11-17	UNKNOWN	Broiler
2130184	2021-11-17	85	Layer
2130186	2021-11-22	189	Layer
2130188	2021-11-23	UNKNOWN	PS
2130192	2021-11-30	88	Layer
2130193	2021-12-2	189	Layer
2130195	2021-12-8	224	PS
2130196	2021-12-8	UNKNOWN	PS
2130199	2021-12-13	21	Broiler
2130200	2021-12-21	UNKNOWN	Layer
2130204	2021-12-24	28	Broiler
2130205	2021-12-28	182	Layer
2230001	2022-1-4	6	KNC
2230002	2022-1-4	224	Layer
2230004	2022-1-11	32	Broiler
2230005	2022-1-12	301	PS
2230006	2022-1-12	301	PS
2230007	2022-1-13	26	Broiler
2230008	2022-1-18	27	Broiler
2230010	2022-1-19	84	Layer
2230012	2022-1-21	15	WSB
2230013	2022-1-22	161	PS
2230014	2022-1-26	UNKNOWN	NA
2230015	2022-1-26	UNKNOWN	NA
2230016	2022-2-4	294	PS
2230017	2022-2-4	30	Broiler
2230019	2022-2-8	44	Layer
2230020	2022-2-8	210	Layer
2230021	2022-2-8	33	Broiler
2230026	2022-2-15	28	Broiler
2230027	2022-2-15	5	Broiler
2230033	2022-2-18	90	Layer
2230034	2022-2-18	50	Layer
2230035	2022-2-18	27	Broiler
2230038	2022-2-19	28	PS
2230040	2022-2-22	50	Layer
2230042	2022-2-26	UNKNOWN	Layer
2230044	2022-3-3	105	Layer
2230045	2022-3-4	UNKNOWN	NA
2230046	2022-3-4	308	PS
2230047	2022-3-4	119	Layer
2230048	2022-3-7	49	Layer
2230049	2022-3-8	14	Broiler
2230050	2022-3-8	203	Layer
2230052	2022-3-10	217	KNC
2230053	2022-3-14	33	Broiler
2230057	2022-3-16	65	Layer
2230058	2022-3-16	105	Layer
2230059	2022-3-18	UNKNOWN	NA
2230063	2022-3-22	126	Layer
2230064	2022-3-23	20	Broiler
2230065	2022-3-24	UNKNOWN	Layer
2230067	2022-3-24	329	PS
2230068	2022-3-25	7	NA
2230069	2022-3-29	7	WSB
2230071	2022-4-1	28	PS
2230074	2022-4-6	189	Layer
2230076	2022-4-7	UNKNOWN	NA
2230077	2022-4-7	UNKNOWN	NA
2230078	2022-4-8	UNKNOWN	NA
2230079	2022-4-8	182	Layer
2230080	2022-4-12	126	Layer
2230082	2022-4-13	665	Layer
2230083	2022-4-13	77	KNC
2230084	2022-4-14	280	PS
2230085	2022-4-14	350	PS
2230087	2022-4-20	7	Broiler
2230089	2022-4-27	156	Layer
2230090	2022-4-27	222	Layer
2230091	2022-4-28	336	Layer
2230093	2022-4-29	602	Layer
2230094	2022-4-29	245	Layer
2230095	2022-5-4	419	Layer
2230099	2022-5-18	350	Layer
2230100	2022-5-18	UNKNOWN	Layer
2230101	2022-5-20	84	Layer
2230102	2022-5-21	448	PS
2230103	2022-5-21	448	PS
2230108	2022-5-25	87	KNC
2230111	2022-6-3	29	Broiler
2230112	2022-6-3	18	Broiler
2230114	2022-6-8	33	WSB
2230117	2022-6-8	UNKNOWN	NA
2230118	2022-6-9	392	Layer
2230121	2022-6-14	161	Layer
2230122	2022-6-14	25	Broiler
2230123	2022-6-15	2	Broiler
2230124	2022-6-21	16	Broiler
2230128	2022-7-1	90	Layer
2230129	2022-7-1	42	PS
2230130	2022-7-1	42	PS
2230133	2022-7-13	5	Broiler
2230134	2022-7-16	UNKNOWN	PS
2230135	2022-7-16	UNKNOWN	PS
2230136	2022-7-	UNKNOWN	PS
2230139	2022-8-10	99	Layer
2230140	2022-8-12	UNKNOWN	NA
2230141	2022-8-12	189	Layer
2230142	2022-8-18	22	Broiler
2230145	2022-8-25	224	Layer
2230146	2022-8-27	UNKNOWN	NA
2230147	2022-8-27	UNKNOWN	Layer
2230148	2022-8-25	189	GPS
2230149	2022-8-9	364	GPS
2230150	2022-9-1	UNKNOWN	Layer
2230155	2022-9-6	70	PS
2230156	2022-9-2	385	GPS
2230157	2022-8-31	196	GPS
2230158	2022-9-17	217	Layer
2230159	2022-9-20	7	Broiler
2230162	2022-9-28	505	Layer
2230163	2022-9-30	273	PS
2230167	2022-10-8	30	Broiler
2230168	2022-10-12	48	Layer
2230170	2022-10-18	8	Layer
2230171	2022-10-20	147	KNC
2230172	2022-10-26	18	Broiler
2230173	2022-10-26	196	KNC
2230174	2022-10-26	196	Layer
2230175	2022-10-28	175	Layer
2230177	2022-11-2	6	Broiler
2230178	2022-11-2	119	PS
2230179	2022-11-4	31	Broiler
2230180	2022-11-8	175	Layer
2230181	2022-11-8	8	Layer
2230182	2022-11-9	13	Layer
2230183	2022-11-11	29	Broiler
2230188	2022-11-24	24	Broiler
2230189	2022-11-25	UNKNOWN	PS
2230190	2022-11-26	140	Layer
2230191	2022-11-26	14	Broiler
2230199	2022-12-20	20	Broiler
2230200	2022-12-20	98	Layer
2230205	2022-12-23	101	Layer
2230207	2022-12-28	92	Layer
2330001	2023-1-4	21	Broiler
2330003	2023-1-13	45	Layer
2330004	2023-1-17	238	PS
2330005	2023-1-18	29	Broiler
2330006	2023-1-31	UNKNOWN	PS
2330008	2023-2-3	7	Layer
2330009	2023-2-6	28	Broiler
2330011	2023-2-10	45	Layer
2330012	2023-2-15	UNKNOWN	NA
2330013	2023-2-23	231	PS
2330015	2023-2-27	364	PS
2330019	2023-2-28	70	Layer
2330020	2023-2-28	UNKNOWN	NA
2330021	2023-3-6	19	Broiler
2330022	2023-3-7	UNKNOWN	NA
2330023	2023-3-8	41	Layer
2330024	2023-3-10	350	Layer
2330026	2023-3-16	UNKNOWN	NA
2330028	2023-3-22	273	Layer
2330030	2023-3-27	294	PS
2330031	2023-3-28	15	Broiler
2330033	2023-3-31	224	PS
2330034	2023-4-5	UNKNOWN	NA
2330035	2023-4-4	19	Broiler
2330036	2023-4-4	27	Broiler
2330037	2023-4-5	8	Broiler
2330039	2023-4-7	UNKNOWN	NA
2330041	2023-4-11	171	Layer
2330046	2023-4-18	175	PS
2330047	2023-4-18	UNKNOWN	NA
2330051	2023-4-21	301	Layer
2330052	2023-4-25	33	Broiler
2330053	2023-4-25	UNKNOWN	NA
2330054	2023-4-28	UNKNOWN	NA
2330055	2023-4-28	32	Layer
2330056	2023-4-28	427	Layer
2330057	2023-4-28	189	Layer
2330058	2023-5-2	252	PS
2330061	2023-5-4	203	PS
2330062	2023-5-10	231	Layer
2330064	2023-5-18	UNKNOWN	NA
2330065	2023-5-18	34	Broiler
2330068	2023-6-1	175	Layer
2330069	2023-6-1	231	Layer
2330070	2023-6-2	91	Layer
2330071	2023-6-8	105	Layer
2330072	2023-6-8	231	Layer
2330073	2023-6-8	33	Broiler
2330074	2023-6-8	25	Broiler
2330075	2023-6-15	189	Layer
2330076	2023-6-22	24	Broiler
2330080	2023-6-29	33	WSB
2330084	2023-7-6	104	Layer
2330086	2023-7-12	12	KNC
2330087	2023-7-14	21	Layer
2330088	2023-7-18	42	Layer
2330089	2023-7-18	47	Layer
2330090	2023-7-19	34	Broiler
2330100	2023-8-1	22	Broiler
2330101	2023-8-3	238	Layer
2330102	2023-8-8	32	Layer
2330110	2023-8-10	210	PS
2330111	2023-8-11	63	PS
2330116	2023-8-22	62	Layer
2330118	2023-8-22	19	Broiler
2330119	2023-8-30	UNKNOWN	NA
2330121	2023-9-2	266	Layer
2330122	2023-9-5	154	Layer
2330123	2023-9-14	UNKNOWN	Layer
2330142	2023-9-22	105	Layer
2330145	2023-10-5	53	Layer
2330146	2023-10-6	UNKNOWN	NA
2330147	2023-10-12	UNKNOWN	NA
2330151	2023-10-27	609	Layer
2330152	2023-11-7	109	Layer
2330153	2023-11-8	252	Layer
2330154	2023-11-14	455	Layer
2330155	2023-11-14	273	Layer
2330156	2023-11-14	22	Layer
2330157	2023-11-9	161	Layer
2330158	2023-11-17	4	Broiler
2330164	2023-11-24	16	Broiler
2330165	2023-11-24	18	Broiler
2330166	2023-11-27	245	PS
2330168	2023-11-29	140	Layer
2330173	2023-12-19	266	PS
2330174	2023-12-21	315	PS
2330183	2023-12-29	22	Layer
