# Supplementary material for: Evolution and Spread of Y280-Lineage H9N2 Low Pathogenicity Avian Influenza Viruses in Korea, 2020–2023
Source: Transbound Emerg Dis. 2025 Aug 13;2025:8009335. doi: 10.1155/tbed/8009335 (PMC12367370; doi:10.1155/tbed/8009335)
Supplement: Supporting Information 3 — Table S3. Cross-hemagglutination inhibition assay of H9N2 AIVs from South Korea. [file 8009335.f3.xlsx]

## Sheet: Sheet1
Supplemenatry Table S3. Cross hemagglutination inhibition assay of H9N2 AIVs from South Korea
	Antiserum
Antigen	CK/MS96/1996	CK/01310/2001	GF/N06-1259/2006	KNC/N07-341/2007	SK/N07-446/2007	PH/N08-180/2008	KNC/N08-585/2008	DK/N09-002/2009	PH/N09-64/2009	KNC/N09-113/2009	KNC/P09-378/2009	DK/P09-389/2009	KNC/K040110/2010	KNC/P09-92/2010	PH/N12-030/2012	DK/N13-020/2013	KNC/N20-132/2020	KNC/N20-166/2020	KNC/N20-171/2020	KNC/N21-4/2021
CK/MS96/1996	4096	512	8	32	32	<4	32	16	32	16	8	32	512	16	<4	8	<4	<4	<4	<4
CK/01310/2001	256	256	8	64	16	<4	256	8	32	32	16	8	512	32	<4	8	4	<4	<4	<4
GF/N06-1259/2006	512	128	16	64	64	<4	256	32	64	32	8	32	256	32	<4	64	4	<4	<4	<4
KNC/N07-341/2007	256	256	16	128	64	<4	512	32	64	64	16	4	256	32	<4	32	<4	<4	<4	<4
SK/N07-446/2007	256	128	4	128	64	8	<4	16	64	32	<4	16	256	64	<4	16	<4	<4	<4	<4
PH/N08-180/2008	256	128	32	128	128	32	256	32	32	32	16	32	256	64	<4	64	<4	<4	<4	<4
KNC/N08-585/2008	64	64	8	128	32	<4	256	16	32	64	16	4	128	64	<4	8	<4	<4	<4	<4
DK/N09-002/2009	128	32	8	64	64	8	128	64	32	32	16	4	64	32	<4	64	<4	4	<4	<4
PH/N09-64/2009	256	128	16	64	64	8	256	64	64	64	32	8	256	64	<4	64	<4	<4	<4	<4
KNC/N09-113/2009	256	128	8	64	64	8	256	16	32	64	16	32	256	64	<4	8	<4	<4	<4	<4
KNC/P09-378/2009	256	256	16	64	16	8	256	16	64	64	32	256	256	32	<4	8	<4	<4	<4	<4
DK/P09-389/2009	1024	128	16	64	128	16	256	32	128	16	16	1024	512	64	<4	16	32	<4	<4	<4
KNC/K040110/2010	2048	1024	16	64	64	16	256	32	64	128	64	256	2048	64	<4	16	32	<4	<4	<4
KNC/P09-92/2010	512	128	16	64	64	<4	256	32	32	16	16	8	512	64	<4	32	<4	<4	<4	<4
PH/N12-030/2012	128	64	4	32	32	8	32	16	16	16	4	<4	64	8	32	16	8	4	4	16
DK/N13-020/2013	256	256	8	128	64	8	<4	8	64	32	8	16	256	64	<4	128	<4	<4	<4	<4
KNC/N20-132/2020	32	16	4	16	32	<4	4	4	4	<4	4	16	16	<4	<4	4	256	512	256	512
KNC/N20-166/2020	1024	256	<4	<4	8	<4	32	4	8	8	<4	512	512	<4	16	4	512	1024	64	1024
KNC/N20-171/2020	1024	256	16	<4	16	<4	16	8	8	16	4	512	512	<4	16	4	512	1024	256	1024
KNC/N21-4/2021	128	128	4	4	16	4	32	4	8	<4	<4	512	256	<4	16	4	512	512	512	2048
