# Supplementary material for: Evolution and Spread of Y280-Lineage H9N2 Low Pathogenicity Avian Influenza Viruses in Korea, 2020–2023
Source: Transbound Emerg Dis. 2025 Aug 13;2025:8009335. doi: 10.1155/tbed/8009335 (PMC12367370; doi:10.1155/tbed/8009335)
Supplement: Supporting Information 4 — Table S2. Amino acid substitutions in antigenic sites of hemagglutinin protein sequences of each Y280-lineage H9N2 LPAIV isolate in order of time of isolation. [file 8009335.f4.xlsx]

## Sheet: antigenic site 3 paper CDC (2)
	Antigenic site		A	A	A	A	A	A	A	A	A	A	A	A	A	A	A	A	A	A	A	A	A	B	B	B	B	B	B	B	B	B	B	B	B	B	B	B	B	B	B	B	C	C	C	C	C	C	C
	H3 numbering		121	122	123	124	125	126	127	129	130	131	132	133	134	135	136	137	138	139	140	145	146	155	156	157	158	159	160	186	187	188	189	190	191	192	193	194	196	197	198	199	55	59	60	283	284	285	286
	H9 NUMBERING		114	115	116	119	120	121	122	123	124	125	126	127	128	129	130	131	132	133	134	135	136	145	146	147	148	149	150	176	177	178	179	180	181	182	183	184	186	187	188	189	49	51	53	301	302	303	304
1	A/chicken/South_Korea/N20-84/2020	2020-07-04	I	Q	I	D	T	I	W	N	V	S	Y	S	G	T	S	K	A	C	S	D	S	T	Q	K	N	N	A	P	T	D	A	A	Q	T	N	L	T	R	T	D	P	L	D	T	E	K	G
2	A/chicken/South_Korea/N20-85/2020	2020-07-04	I	Q	I	D	T	I	W	N	V	S	Y	S	G	T	S	K	A	C	S	D	S	T	Q	K	N	N	A	P	T	D	A	A	Q	T	N	L	T	R	T	D	P	L	D	T	E	K	G
3	A/chicken/South_Korea/N20-89/2020	2020-07-05	I	Q	I	D	T	I	W	N	V	S	Y	S	G	T	S	K	A	C	S	D	S	T	Q	K	N	N	A	P	T	D	A	A	Q	T	N	L	T	R	T	D	P	L	D	T	E	K	G
4	A/duck/South_Korea/N20-90/2020	2020-07-05	I	Q	I	D	T	I	W	N	V	S	Y	S	G	T	S	K	A	C	S	D	S	T	Q	K	N	N	A	P	T	D	A	A	Q	T	N	L	T	R	T	D	P	L	D	T	E	K	G
5	A/chicken/South_Korea/N20-98/2020	2020-07-05	I	Q	I	D	T	I	W	N	V	S	Y	S	G	T	S	K	A	C	S	D	S	T	Q	K	N	N	A	P	T	D	A	A	Q	T	N	L	T	R	T	D	P	L	D	T	E	K	G
6	A/chicken/South_Korea/N20-99/2020	2020-07-05	I	Q	I	D	T	I	W	N	V	S	Y	S	G	T	S	K	A	C	S	D	S	T	Q	K	N	N	A	P	T	D	A	A	Q	T	N	L	T	R	T	D	P	L	D	T	E	K	G
7	A/chicken/South_Korea/N20-120/2020	2020-08-10	I	Q	I	D	T	I	W	N	V	S	Y	S	G	T	S	K	A	C	S	D	S	T	Q	K	N	N	A	P	T	D	A	A	Q	T	N	L	T	R	T	D	P	L	D	T	E	K	G
8	A/chicken/South_Korea/N20-132/2020	2020-08-23	I	Q	I	D	T	I	W	N	V	S	Y	S	G	T	S	K	A	C	S	D	S	T	Q	K	N	N	A	P	T	D	A	A	Q	T	N	L	T	R	T	D	P	L	D	T	E	K	G
9	A/chicken/South_Korea/C20-1/2020	2020-10-21	I	Q	I	D	T	I	W	N	V	S	Y	S	G	T	S	K	A	C	S	D	S	T	Q	K	N	N	A	P	T	D	A	A	Q	T	N	L	T	R	T	D	P	L	D	T	E	K	G
10	A/chicken/South_Korea/N20-162/2020	2020-11-24	I	Q	I	D	T	I	W	N	V	S	Y	S	G	T	S	K	A	C	S	D	S	T	Q	K	N	N	A	P	T	D	D	V	Q	T	N	L	T	R	T	D	P	L	D	T	E	K	G
11	A/chicken/South_Korea/N20-164/2020	2020-11-24	I	Q	I	D	T	I	W	N	V	S	Y	S	G	T	S	K	A	C	S	D	S	T	Q	K	N	N	A	P	T	D	D	V	Q	T	N	L	T	R	T	D	P	L	D	T	E	K	G
12	A/chicken/South_Korea/N20-169/2020	2020-11-24	I	Q	I	D	T	I	W	N	V	S	Y	S	G	T	S	K	A	C	S	D	S	T	Q	K	N	N	A	P	T	D	D	V	Q	T	N	L	T	R	T	D	P	L	D	T	E	K	G
13	A/chicken/South_Korea/N20-172/2020	2020-11-24	I	Q	I	D	T	I	W	N	V	S	Y	S	G	T	S	K	A	C	S	D	S	T	Q	K	N	N	A	P	T	D	D	V	Q	T	N	L	T	R	T	D	P	L	D	T	E	K	G
14	A/chicken/South_Korea/N20-165/2020	2020-11-24	I	Q	I	D	T	I	W	N	V	S	Y	S	G	T	S	K	A	C	S	D	S	T	Q	K	N	N	A	P	T	D	D	V	Q	T	N	L	T	R	T	D	P	L	D	T	E	K	G
15	A/chicken/South_Korea/N20-166/2020	2020-11-24	I	Q	I	D	T	I	W	N	V	S	Y	S	G	T	S	K	A	C	S	D	S	T	Q	K	N	N	A	P	T	D	D	V	Q	T	N	L	T	R	T	D	P	L	D	T	E	K	G
16	A/chicken/South_Korea/N20-167/2020	2020-11-24	I	Q	I	D	T	I	W	N	V	S	Y	S	G	T	S	K	A	C	S	D	S	T	Q	K	N	N	A	P	T	D	D	V	Q	T	N	L	T	R	T	D	P	L	D	T	E	K	G
17	A/chicken/South_Korea/N20-171/2020	2020-11-24	I	Q	I	D	T	I	W	N	V	S	Y	S	G	T	S	K	A	C	S	D	S	T	Q	K	N	N	A	P	T	D	D	V	Q	T	N	L	T	R	T	D	P	L	D	T	E	K	G
18	A/chicken/South_Korea/C20-3/2020	2020-12-08	I	Q	I	D	T	I	W	N	V	S	Y	S	G	T	S	K	A	C	S	D	S	T	Q	K	N	N	A	P	T	D	A	A	Q	T	N	L	T	R	T	D	P	L	D	T	E	K	G
19	A/chicken/South_Korea/2030219/2020	2020-12-16	I	Q	I	D	T	I	W	N	V	S	Y	S	G	T	S	K	A	C	S	D	S	T	Q	K	N	N	A	P	T	D	D	V	Q	T	N	L	T	R	T	D	P	L	D	T	E	K	G
20	A/chicken/South_Korea/2030225/2020	2020-12-24	I	Q	I	D	T	I	W	N	V	S	Y	S	G	T	S	K	A	C	S	D	S	T	Q	K	N	N	A	P	T	D	D	V	Q	T	N	L	T	R	T	D	P	L	D	T	E	K	G
21	A/chicken/South_Korea/C21-2/2021	2021-01-06	I	Q	I	D	T	I	W	N	V	S	Y	S	G	T	S	K	A	C	S	D	S	T	Q	K	N	N	A	P	T	D	A	A	Q	T	N	L	T	R	T	D	P	L	D	T	E	K	G
22	A/chicken/South_Korea/N21-4/2021	2021-01-08	I	Q	I	D	T	I	W	N	V	S	Y	S	G	T	S	K	A	C	S	D	S	T	Q	K	N	N	A	P	T	D	A	A	Q	T	N	L	T	R	T	D	P	L	D	T	E	K	G
23	A/chicken/South_Korea/2130006/2021	2021-01-10	I	Q	I	D	T	I	W	N	V	S	Y	S	G	T	S	K	A	C	S	D	S	T	Q	K	N	N	A	P	T	D	D	V	Q	T	N	L	T	R	T	D	P	L	D	T	E	K	G
24	A/chicken/South_Korea/2130012/2021	2021-02-05	I	Q	I	D	T	I	W	N	V	S	Y	S	G	T	S	K	A	C	S	D	S	T	Q	K	N	N	A	P	T	D	A	A	Q	T	N	L	T	R	T	D	P	L	D	T	E	K	G
25	A/chicken/South_Korea/N21-22/2021	2021-03-23	I	Q	I	D	T	I	W	N	V	S	Y	S	G	T	S	K	A	C	S	D	S	T	Q	K	N	N	A	P	T	D	A	A	Q	T	N	L	T	R	T	D	P	L	D	T	E	K	G
26	A/chicken/South_Korea/N21-32/2021	2021-04-07	I	Q	I	D	T	I	W	N	V	S	Y	S	G	T	S	K	A	C	S	D	S	T	Q	K	N	N	A	P	T	D	A	A	Q	T	N	L	T	R	T	D	P	L	D	T	E	K	G
27	A/chicken/South_Korea/N21-33/2021	2021-04-07	I	Q	I	D	T	I	W	N	V	S	Y	S	G	T	S	K	A	C	S	D	S	T	Q	K	N	N	A	P	T	D	A	A	Q	T	N	L	T	R	T	D	P	L	D	T	E	K	G
28	A/chicken/South_Korea/N21-34/2021	2021-04-07	I	Q	I	D	T	I	W	N	V	S	Y	S	G	T	S	K	A	C	S	D	S	T	Q	K	N	N	A	P	T	D	A	V	Q	T	N	L	T	R	T	D	P	L	D	T	E	K	G
29	A/chicken/South_Korea/N21-44/2021	2021-04-26	I	Q	I	D	T	I	W	N	V	S	Y	S	G	T	S	K	A	C	S	D	S	T	Q	K	N	N	A	P	T	D	A	A	Q	T	N	L	T	R	T	D	P	L	D	T	E	K	G
30	A/chicken/South_Korea/N21-66/2021	2021-04-26	I	Q	I	D	T	I	W	N	V	S	Y	S	G	T	S	K	A	C	S	D	S	T	Q	K	N	N	A	P	T	D	A	A	Q	T	N	L	T	R	T	D	P	L	D	T	E	K	G
31	A/chicken/South_Korea/2130043/2021	2021-04-30	I	Q	I	D	T	I	W	N	V	S	Y	S	G	T	S	K	A	C	S	D	S	T	Q	K	N	N	A	P	T	D	A	V	Q	T	N	L	T	R	T	D	P	L	D	T	E	K	G
32	A/chicken/South_Korea/N21-97/2021	2021-05-20	I	Q	I	D	T	I	W	N	V	S	Y	S	G	T	S	K	A	C	S	D	S	T	Q	K	N	N	A	P	T	D	A	A	Q	T	N	L	T	R	T	D	P	L	D	T	E	K	G
33	A/chicken/South_Korea/N21-98/2021	2021-05-20	I	Q	I	D	T	I	W	N	V	S	Y	S	G	T	S	K	A	C	S	D	S	T	Q	K	N	N	A	P	T	D	A	A	Q	T	N	L	T	R	T	D	P	L	D	T	E	K	G
34	A/chicken/South_Korea/N21-99/2021	2021-05-20	I	Q	I	D	T	I	W	N	V	S	Y	S	G	T	S	K	A	C	S	D	S	T	Q	K	N	N	A	P	T	D	A	A	Q	T	N	L	T	R	T	D	P	L	D	T	E	K	G
35	A/chicken/South_Korea/N21-100/2021	2021-05-20	I	Q	I	D	T	I	W	N	V	S	Y	S	G	T	S	K	A	C	S	D	S	T	Q	K	N	N	A	P	T	D	A	A	Q	T	N	L	T	R	T	D	P	L	D	T	E	K	G
36	A/chicken/South_Korea/2130182/2021	2021-11-15	I	Q	I	D	T	I	W	N	V	S	Y	S	G	T	S	K	A	C	S	D	S	T	Q	K	N	N	A	P	T	D	A	A	Q	T	N	L	T	R	T	D	P	L	D	T	E	K	G
37	A/chicken/South_Korea/N21-125/2021	2021-12-29	I	Q	I	D	T	I	W	N	V	S	Y	S	G	T	S	K	A	C	S	D	S	T	Q	K	N	N	A	P	T	D	A	A	Q	T	N	L	T	R	T	D	P	L	D	T	E	K	G
38	A/chicken/South_Korea/N21-127/2021	2021-12-29	I	Q	I	D	T	I	W	N	V	S	Y	S	G	T	S	K	A	C	S	D	S	T	Q	K	N	N	A	P	T	D	A	A	Q	T	N	L	T	R	T	D	P	L	D	T	E	K	G
39	A/chicken/South_Korea/N21-129/2021	2021-12-29	I	Q	I	D	T	I	W	N	V	S	Y	S	G	T	S	K	A	C	S	D	S	T	Q	K	N	N	A	P	T	D	A	A	Q	T	N	L	T	R	T	D	P	L	D	T	E	K	G
40	A/chicken/South_Korea/N21-128/2021	2021-12-29	I	Q	I	D	T	I	W	N	V	S	Y	S	G	T	S	K	A	C	S	D	S	T	Q	K	N	N	A	P	T	D	A	A	Q	T	N	L	T	R	T	D	P	L	D	T	E	K	G
41	A/chicken/South_Korea/N21-126/2021	2021-12-29	I	Q	I	D	T	I	W	N	V	S	Y	S	G	T	S	K	A	C	S	D	S	T	Q	K	N	N	A	P	T	D	A	A	Q	T	N	L	T	R	T	D	P	L	D	T	E	K	G
42	A/chicken/South_Korea/2230005/2022	2022-01-12	I	Q	I	D	T	I	W	N	V	S	Y	S	G	T	S	T	A	C	S	D	S	T	Q	K	N	N	A	P	T	Y	A	T	Q	T	N	L	T	R	T	D	P	L	D	T	E	K	G
43	A/chicken/South_Korea/2230008/2022	2022-01-18	I	Q	I	D	T	I	W	N	V	S	Y	S	G	T	S	K	A	C	S	D	S	T	Q	K	N	N	A	P	T	D	A	A	Q	T	N	L	T	R	T	D	P	L	D	T	E	K	G
44	A/chicken/South_Korea/2230016/2022	2022-02-04	I	Q	I	D	T	I	W	N	V	S	Y	S	G	T	S	K	A	C	S	D	S	T	Q	K	N	N	A	P	T	D	A	V	Q	T	N	L	T	R	T	D	P	L	D	T	E	K	G
45	A/chicken/South_Korea/2230021/2022	2022-02-08	I	Q	I	D	T	I	W	N	V	S	Y	S	G	T	S	K	A	C	S	D	S	T	Q	K	N	N	A	P	T	D	A	A	Q	T	N	L	T	R	T	D	P	L	D	T	E	K	G
46	A/chicken/South_Korea/2230040/2022	2022-02-22	I	Q	I	D	T	I	W	N	V	S	Y	S	G	T	S	K	A	C	S	D	S	T	Q	K	N	N	A	P	T	D	A	A	Q	T	N	L	T	R	T	D	P	L	D	T	E	K	G
47	A/duck/South_Korea/N22-21/2022	2022-03-17	I	Q	I	D	T	I	W	N	V	S	Y	S	G	T	S	K	A	C	S	D	S	T	Q	K	N	N	A	P	T	D	A	A	Q	T	N	L	T	R	T	D	P	L	D	T	E	K	G
48	A/chicken/South_Korea/N22-2/2022	2022-03-17	I	Q	I	D	T	I	W	N	V	S	Y	S	G	T	S	K	A	C	S	D	S	T	Q	K	N	N	A	P	T	D	A	A	Q	T	N	L	T	R	T	D	P	L	D	T	E	K	G
49	A/goose/South_Korea/N22-12/2022	2022-03-17	I	Q	I	D	T	I	W	N	V	S	Y	S	G	T	S	K	A	C	S	D	S	T	Q	K	N	N	A	P	T	D	A	A	Q	T	N	L	T	R	T	D	P	L	D	T	E	K	G
50	A/chicken/South_Korea/N22-6/2022	2022-03-17	I	Q	I	D	T	I	W	N	V	S	Y	S	G	T	S	K	A	C	S	D	S	T	Q	K	N	N	A	P	T	D	A	V	Q	T	N	L	T	R	T	D	P	L	D	T	E	K	G
51	A/chicken/South_Korea/N22-43/2022	2022-05-13	I	Q	I	D	T	I	W	N	V	S	Y	S	G	T	S	K	A	C	S	D	S	T	Q	K	N	N	A	P	T	D	A	V	Q	T	N	L	T	R	T	D	P	L	D	T	E	K	G
52	A/chicken/South_Korea/N22-37/2022	2022-05-13	I	Q	I	D	T	I	W	N	V	S	Y	S	G	T	S	K	A	C	S	D	S	T	Q	K	N	N	A	P	T	D	A	A	Q	T	N	L	T	R	T	D	P	L	D	T	E	K	G
53	A/duck/South_Korea/N22-47/2022	2022-05-13	I	Q	I	D	T	I	W	N	V	S	Y	S	G	T	S	K	A	C	S	D	S	T	Q	K	N	N	A	P	T	D	A	A	Q	T	N	L	T	R	T	D	P	L	D	T	E	K	G
54	A/duck/South_Korea/N22-45/2022	2022-05-13	I	Q	I	D	T	I	W	N	V	S	Y	S	G	T	S	K	A	C	S	D	S	T	Q	K	N	N	A	P	T	D	A	A	Q	T	N	L	T	R	T	D	P	L	D	T	E	K	G
55	A/duck/South_Korea/N22-35/2022	2022-05-13	I	Q	I	D	T	I	W	N	V	S	Y	S	G	T	S	K	A	C	S	D	S	T	Q	K	N	N	A	P	T	D	A	A	Q	T	N	L	T	R	T	D	P	L	D	T	E	K	G
56	A/chicken/South_Korea/N22-62/2022	2022-06-22	I	Q	I	D	T	I	W	N	V	S	Y	S	G	T	S	K	A	C	S	D	S	T	Q	K	N	N	A	P	T	D	A	A	Q	T	N	L	T	R	T	D	P	L	D	T	E	K	G
57	A/chicken/South_Korea/N22-63/2022	2022-06-22	I	Q	I	D	T	I	W	N	V	S	Y	S	G	T	S	K	A	C	S	D	S	T	Q	K	N	N	A	P	T	D	A	A	Q	T	N	L	T	R	T	D	P	L	D	T	E	K	G
58	A/duck/South_Korea/N22-97/2022	2022-06-22	I	Q	I	D	T	I	W	N	V	S	Y	S	G	T	S	K	A	C	S	D	S	T	Q	K	N	N	A	P	T	D	A	A	Q	T	N	L	T	R	T	D	P	L	D	T	E	K	G
59	A/chicken/South_Korea/N22-142/2022	2022-09-01	I	Q	I	D	T	I	W	N	V	S	Y	S	G	T	S	K	A	C	S	D	S	T	Q	K	N	N	A	P	T	D	A	A	Q	T	N	L	T	R	T	D	P	L	D	T	E	K	G
60	A/chicken/South_Korea/N22-143/2022	2022-09-01	I	Q	I	D	T	I	W	N	V	S	Y	S	G	T	S	K	A	C	S	D	S	T	Q	K	N	N	A	P	T	D	A	A	Q	T	N	L	T	R	T	D	P	L	D	T	E	K	G
61	A/duck/South_Korea/N22-121/2022	2022-09-01	I	Q	I	D	T	I	W	N	V	S	Y	S	G	T	S	K	A	C	S	D	S	T	Q	K	N	N	A	P	T	D	A	A	Q	T	N	L	T	R	T	D	P	L	D	T	E	K	G
62	A/duck/South_Korea/N22-122/2022	2022-09-01	I	Q	I	D	T	I	W	N	V	S	Y	S	G	T	S	K	A	C	S	D	S	T	Q	K	N	N	A	P	T	D	A	A	Q	T	N	L	T	R	T	D	P	L	D	T	E	K	G
63	A/duck/South_Korea/N22-161/2022	2022-11-10	I	Q	I	D	T	I	W	N	V	S	Y	S	G	T	S	K	A	C	S	D	S	T	Q	K	N	N	A	P	T	D	A	A	Q	T	N	L	T	R	T	D	P	L	D	T	E	K	G
64	A/chicken/South_Korea/N22-152/2022	2022-11-10	I	Q	I	D	T	I	W	N	V	S	Y	S	G	T	S	K	A	C	S	D	S	T	Q	K	N	N	A	P	T	D	A	A	Q	T	N	L	T	R	T	D	P	L	D	T	E	K	G
65	A/chicken/South_Korea/2230189/2022	2022-11-25	I	Q	I	D	T	I	W	N	V	S	Y	S	G	T	S	K	A	C	S	D	S	T	Q	K	N	N	T	P	T	D	A	T	Q	T	N	L	T	R	T	D	P	L	D	T	E	K	G
66	A/chicken/South_Korea/N23-010/2023	2023-01-13	I	Q	I	D	T	I	W	N	V	S	Y	S	G	T	S	K	A	C	S	D	S	T	Q	K	N	N	A	P	T	D	A	A	Q	T	N	L	T	R	T	D	P	L	D	T	E	K	G
67	A/chicken/South_Korea/N23-015/2023	2023-01-13	I	Q	I	D	T	I	W	N	V	S	Y	S	G	T	S	K	A	C	S	D	S	T	Q	K	N	N	A	P	T	D	A	T	Q	T	N	L	T	R	T	D	P	L	D	T	E	K	G
68	A/chicken/South_Korea/N23-026/2023	2023-03-30	I	Q	I	D	T	I	W	N	V	S	Y	S	G	T	S	K	A	C	S	D	S	T	Q	K	N	N	A	P	T	D	A	A	Q	T	N	L	T	R	T	D	P	L	D	T	E	K	G
69	A/chicken/South_Korea/N23-029/2023	2023-03-30	I	Q	I	D	T	I	W	N	V	S	Y	S	G	T	S	K	A	C	S	D	S	T	Q	K	N	N	A	P	T	D	A	A	Q	T	N	L	T	R	T	D	P	L	D	T	E	K	G
70	A/pigeon/South_Korea/N23-036/2023	2023-03-30	I	Q	I	D	T	I	W	N	V	S	Y	S	G	T	S	K	A	C	S	D	S	T	Q	K	N	N	A	P	T	D	A	A	Q	T	N	L	T	R	T	D	P	L	D	T	E	K	G
71	A/chicken/South_Korea/2330046/2023	2023-04-18	I	Q	I	D	T	I	W	N	V	S	Y	S	G	T	S	K	A	C	S	D	S	T	Q	K	N	N	A	P	T	D	A	A	Q	T	N	L	T	R	T	D	P	L	D	T	E	K	G
72	A/chicken/South_Korea/2330051/2023	2023-04-21	I	Q	I	D	T	I	W	N	V	S	Y	S	G	T	S	K	A	C	S	D	S	T	Q	K	N	N	A	P	T	D	A	V	Q	T	N	L	T	R	T	D	P	L	D	T	E	K	G
73	A/chicken/South_Korea/2330053/2023	2023-04-25	I	Q	I	D	T	I	W	N	V	S	Y	S	G	T	S	K	A	C	S	D	S	T	Q	K	N	N	A	P	T	D	A	V	Q	T	N	L	T	R	T	D	P	L	D	T	E	K	G
74	A/chicken/South_Korea/2330054/2023	2023-04-28	I	Q	I	D	T	I	W	N	V	S	Y	S	G	T	S	K	A	C	S	D	S	T	Q	K	N	N	A	P	T	D	A	V	Q	T	N	L	T	R	T	D	P	L	D	T	E	K	G
75	A/chicken/South_Korea/2330055/2023	2023-04-28	I	Q	I	D	T	I	W	N	V	S	Y	S	G	T	S	K	A	C	S	D	S	T	Q	K	N	N	A	P	T	D	A	V	Q	T	N	L	T	R	T	D	P	L	D	T	E	K	G
76	A/chicken/South_Korea/2330056/2023	2023-04-28	I	Q	I	D	T	I	W	N	V	S	Y	S	G	T	S	K	A	C	S	D	S	T	Q	K	N	N	A	P	T	D	A	V	Q	T	N	L	T	R	T	D	P	L	D	T	E	K	G
77	A/chicken/South_Korea/N23-054/2023	2023-05-15	I	Q	I	D	T	I	W	N	V	S	Y	S	G	T	S	K	A	C	S	D	S	T	Q	K	N	N	A	P	T	D	A	A	Q	T	N	L	T	R	T	D	P	L	D	T	E	K	G
78	A/chicken/South_Korea/N23-058/2023	2023-05-15	I	Q	I	D	T	I	W	N	V	S	Y	S	G	T	S	K	A	C	S	D	S	T	Q	K	N	N	A	P	T	D	A	A	Q	T	N	L	T	R	T	D	P	L	D	T	E	K	G
79	A/chicken/South_Korea/2330076/2023	2023-06-22	I	Q	I	D	T	I	W	N	V	S	Y	S	G	T	S	K	A	C	S	D	S	T	Q	K	N	N	A	P	T	D	A	A	Q	T	N	L	T	R	T	D	P	L	D	T	E	K	G
	number of mutations per antigenic site		0	0	0	0	0	0	0	0	0	0	0	0	0	0	0	1	0	0	0	0	0	0	0	0	0	0	1	0	0	1	11	24	0	0	0	0	0	0	0	0	0	0	0	0	0	0	0
[truncated: 39 more columns]
