# Supplementary material for: Evolution and Spread of Y280-Lineage H9N2 Low Pathogenicity Avian Influenza Viruses in Korea, 2020–2023
Source: Transbound Emerg Dis. 2025 Aug 13;2025:8009335. doi: 10.1155/tbed/8009335 (PMC12367370; doi:10.1155/tbed/8009335)
Supplement: Supporting Information 5 — Table S1. Amino acid substitutions associated with mammalian adaptation of each Y280-lineage H9N2 LPAIV isolates in order of time of isolation. Interpunct indicates that the deduced amino acid at the position possesses the same amino acid as that of the viruses reported previously by our group. [file 8009335.f5.xlsx]

## Sheet: Sheet1 (2)
			PB2	PB2	PB2	PB2	PB2	PB2	PB2	PB2	PB1	PA	PA	HA	HA	HA2	NP	NP	NA	NA	NA	NA	NS1
Query	accession	date	I63V	A199T	K526R	A588V	Q591K	T598I	E627K	D701N	D622G	S37A	K497R	Q226L	S276N	R167K	N319S	S345G	N66T	N83I	I219V	S263R	P87S
A/Broiler/South Korea/N20-89/2020 A/Peckin_duck/South Korea/N20-90/2020 A/Korean_native_chicken/South Korea/N20-84/2020 A/Korean_native_chicken/South Korea/N20-85/2020 A/Korean_native_chicken/South Korea/N20-98/2020 A/Korean_native_chicken/South Korea/N20-99/2020	EPI_ISL_696562 EPI_ISL_696563 EPI_ISL_696564 EPI_ISL_696565 EPI_ISL_696566 EPI_ISL_696567	2020-07-04 2020-07-05	I	A	K	V	Q	V	E	D	G	S	K	L	S	K	N	S	N	N	I	R	P
A/chicken/South_Korea/N20-120/2020	EPI_ISL_18900548	2020-08-10	•	•	•	•	•	•	•	•	•	•	•	•	•	•	•	•	•	•	•	•	•
A/chicken/South_Korea/N20-132/2020	EPI_ISL_18900549	2020-08-23	•	•	•	•	•	•	•	•	•	•	R	•	•	•	•	•	•	•	•	•	•
A/chicken/South_Korea/C20-1/2020	EPI_ISL_18900581	2020-10-21	•	•	•	•	•	•	•	•	•	•	•	•	•	•	•	•	•	•	•	•	•
A/chicken/South_Korea/N20-162/2020	EPI_ISL_18900550	2020-11-24	•	•	•	•	•	I	•	•	•	•	•	•	•	R	S	•	T	•	•	•	•
A/chicken/South_Korea/N20-164/2020	EPI_ISL_18900551	2020-11-24	•	•	R	•	•	I	•	•	•	•	•	•	•	R	S	•	T	•	•	•	•
A/chicken/South_Korea/N20-165/2020	EPI_ISL_18900552	2020-11-24	•	•	•	•	•	I	•	•	•	•	•	•	•	R	S	•	T	•	•	•	•
A/chicken/South_Korea/N20-166/2020	EPI_ISL_18900553	2020-11-24	•	•	R	•	•	I	•	•	•	•	•	•	•	R	S	•	T	•	•	•	•
A/chicken/South_Korea/N20-167/2020	EPI_ISL_18900554	2020-11-24	•	•	R	•	•	I	•	•	•	•	•	•	•	R	S	•	T	•	•	•	•
A/chicken/South_Korea/N20-169/2020	EPI_ISL_18900555	2020-11-24	•	•	•	•	•	I	•	•	•	•	•	•	•	R	S	•	T	•	•	•	•
A/chicken/South_Korea/N20-171/2020	EPI_ISL_18900556	2020-11-24	•	•	R	•	•	I	•	•	•	•	•	•	•	R	S	•	T	•	•	•	•
A/chicken/South_Korea/N20-172/2020	EPI_ISL_18900557	2020-11-24	•	•	R	•	•	I	•	•	•	•	•	•	•	R	S	•	T	•	•	•	•
A/chicken/South_Korea/C20-3/2020	EPI_ISL_18900582	2020-12-08	•	•	•	•	•	•	•	•	•	•	•	•	•	•	•	•	•	•	•	•	•
A/chicken/South_Korea/2030219/2020	EPI_ISL_18900583	2020-12-16	V	•	•	•	•	•	•	•	•	•	•	•	N	•	S	•	•	•	•	•	•
A/chicken/South_Korea/2030225/2020	EPI_ISL_18900584	2020-12-24	V	•	•	•	•	•	•	•	•	•	•	•	N	•	S	•	•	•	•	•	•
A/chicken/South_Korea/C21-2/2021	EPI_ISL_18900585	2021-01-06	•	•	•	•	•	•	•	•	•	•	•	•	•	•	•	•	•	•	•	•	•
A/chicken/South_Korea/2130006/2021	EPI_ISL_18900586	2021-01-10	V	•	•	•	•	•	•	•	•	•	•	•	N	•	S	•	•	•	•	•	•
A/chicken/South_Korea/2130012/2021	EPI_ISL_18900600	2021-02-05	•	T	•	•	•	•	•	•	•	•	•	•	•	•	•	•	•	•	•	•	•
A/chicken/South_Korea/2130043/2021	EPI_ISL_18900591	2021-04-30	•	•	•	•	•	•	•	•	•	•	•	•	•	•	•	•	•	I	•	•	•
A/chicken/South_Korea/2130182/2021	EPI_ISL_18900601	2021-11-15	•	•	•	•	•	•	•	•	•	•	•	•	•	•	•	•	•	•	•	•	•
A/chicken/South_Korea/2230005/2022	EPI_ISL_18900587	2022-01-12	•	•	•	•	•	•	•	•	•	•	•	•	•	•	•	•	•	•	•	•	•
A/chicken/South_Korea/2230008/2022	EPI_ISL_18900602	2022-01-18	•	•	•	•	•	•	•	•	•	•	•	•	•	•	•	•	•	•	•	•	•
A/chicken/South_Korea/2230016/2022	EPI_ISL_18900588	2022-02-04	•	•	•	•	•	•	•	•	•	•	•	•	•	•	•	•	•	•	•	•	•
A/chicken/South_Korea/2230021/2022	EPI_ISL_18900589	2022-02-08	•	•	•	•	•	•	•	•	•	•	•	•	•	•	•	•	•	•	•	•	•
A/chicken/South_Korea/2230040/2022	EPI_ISL_18900590	2022-02-22	•	•	•	•	•	•	•	•	•	•	•	•	•	•	•	•	•	•	•	•	•
A/chicken/South_Korea/N22-2/2022	EPI_ISL_18900558	2022-03-17	•	•	•	•	•	•	•	•	•	•	•	•	•	•	•	•	•	•	•	•	•
A/chicken/South_Korea/N22-6/2022	EPI_ISL_18900559	2022-03-17	•	•	•	•	•	•	•	•	•	•	•	•	•	•	•	•	•	•	•	•	S
A/goose/South_Korea/N22-12/2022	EPI_ISL_18900560	2022-03-17	•	•	•	•	•	•	•	•	•	•	•	•	•	•	•	•	•	•	•	•	•
A/chicken/South_Korea/N22-37/2022	EPI_ISL_18900561	2022-05-13	•	•	•	•	•	•	•	•	•	•	•	•	•	•	•	•	•	•	•	•	•
A/chicken/South_Korea/N22-43/2022	EPI_ISL_18900562	2022-05-13	•	•	•	•	•	•	•	•	•	•	•	•	•	•	•	•	•	•	•	K	•
A/duck/South_Korea/N22-45/2022	EPI_ISL_18900563	2022-05-13	•	•	•	•	•	•	•	•	•	•	•	•	•	•	•	•	•	•	•	•	•
A/duck/South_Korea/N22-47/2022	EPI_ISL_18900564	2022-05-13	•	•	•	•	•	•	•	•	•	•	•	•	•	•	•	•	•	•	•	K	•
A/chicken/South_Korea/N22-62/2022	EPI_ISL_18900565	2022-06-22	•	•	•	•	•	•	•	•	•	•	•	•	•	•	•	•	•	•	•	•	•
A/chicken/South_Korea/N22-63/2022	EPI_ISL_18900566	2022-06-22	•	•	•	•	•	•	•	•	•	•	•	•	•	•	•	•	•	•	•	•	•
A/duck/South_Korea/N22-97/2022	EPI_ISL_18900567	2022-06-22	•	•	•	•	•	•	•	•	•	•	•	•	•	•	•	•	•	•	•	K	•
A/chicken/South_Korea/N22-142/2022	EPI_ISL_18900570	2022-09-01	•	•	•	•	•	•	•	•	•	•	•	•	•	•	•	•	•	•	•	•	•
A/chicken/South_Korea/N22-143/2022	EPI_ISL_18900571	2022-09-01	•	•	•	•	•	•	•	•	•	•	•	•	•	•	•	•	•	•	•	•	•
A/duck/South_Korea/N22-121/2022	EPI_ISL_18900568	2022-09-01	•	•	•	•	•	•	•	•	•	•	•	•	•	•	•	•	•	•	•	•	•
A/duck/South_Korea/N22-122/2022	EPI_ISL_18900569	2022-09-01	•	•	•	•	•	•	•	•	•	•	•	•	•	•	•	•	•	•	•	•	•
A/chicken/South_Korea/N22-152/2022	EPI_ISL_18900572	2022-11-10	•	•	•	•	•	•	•	•	•	•	•	•	•	•	•	•	•	•	•	•	•
A/duck/South_Korea/N22-161/2022	EPI_ISL_18900573	2022-11-10	•	•	•	•	•	•	•	•	•	•	•	•	•	•	•	•	•	•	•	•	•
A/chicken/South_Korea/2230189/2022	EPI_ISL_18900592	2022-11-25	•	•	•	•	•	•	•	•	•	•	•	•	•	•	•	•	•	•	•	•	•
A/chicken/South_Korea/N23-010/2023	EPI_ISL_18900574	2023-01-13	•	•	•	•	•	•	•	•	•	•	•	•	•	•	•	•	•	•	•	•	•
A/chicken/South_Korea/N23-015/2023	EPI_ISL_18900575	2023-01-13	•	•	•	•	•	•	•	•	•	•	•	•	•	•	•	•	•	•	•	•	•
A/chicken/South_Korea/N23-026/2023	EPI_ISL_18900576	2023-03-30	•	•	•	•	•	•	•	•	•	•	•	•	•	•	•	•	•	•	•	•	•
A/chicken/South_Korea/N23-029/2023	EPI_ISL_18900577	2023-03-30	•	•	•	•	•	•	•	•	•	•	•	•	•	•	•	•	•	•	•	•	•
A/pigeon/South_Korea/N23-036/2023	EPI_ISL_18900578	2023-03-30	•	•	•	•	•	•	•	•	•	•	•	•	•	•	•	•	•	•	•	•	•
A/chicken/South_Korea/2330046/2023	EPI_ISL_18900593	2023-04-18	•	•	•	•	•	•	•	•	•	•	•	•	•	•	•	G	•	•	•	•	•
A/chicken/South_Korea/2330051/2023	EPI_ISL_18900594	2023-04-21	•	•	•	•	•	I	•	•	•	•	•	•	•	•	•	•	•	•	•	•	•
A/chicken/South_Korea/2330053/2023	EPI_ISL_18900595	2023-04-25	•	•	•	•	•	•	•	•	•	•	•	•	•	•	•	G	•	•	•	•	•
A/chicken/South_Korea/2330054/2023	EPI_ISL_18900596	2023-04-28	•	•	•	•	•	•	•	•	•	•	•	•	•	•	•	G	•	•	•	•	•
A/chicken/South_Korea/2330055/2023	EPI_ISL_18900597	2023-04-28	•	•	•	•	•	•	•	•	•	•	•	•	•	•	•	G	•	•	•	•	•
A/chicken/South_Korea/2330056/2023	EPI_ISL_18900598	2023-04-28	•	•	•	•	•	•	•	•	•	•	•	•	•	•	•	G	•	•	•	•	•
A/chicken/South_Korea/N23-054/2023	EPI_ISL_18900579	2023-05-15	•	•	•	•	•	•	•	•	S	•	•	•	•	•	•	•	•	•	•	•	•
A/chicken/South_Korea/N23-058/2023	EPI_ISL_18900580	2023-05-15	•	•	•	•	•	•	•	•	•	A	•	•	•	•	•	•	•	•	V	•	•
A/chicken/South_Korea/2330076/2023	EPI_ISL_18900599	2023-06-22	•	•	•	•	•	•	•	•	•	•	•	•	•	•	•	G	•	•	•	•	•
reference			Li et al., 2011	Finkelstein et al., 2007	Leung et al., 2010	Suttie et al., 2019	Suttie et al., 2019	Hu et al., 2017	Suttie et al., 2019	Suttie et al., 2019	Feng et al., 2016	Yamayoshi et al.,2014	Yamayoshi etal.,2018	Suttie et al., 2019	FluSurver	Yamada et al.,2006	Gabriel et al.,2005	Herfst et al.,2012	FluSurver	FluSurver	Hurt et al., 2009	Monto et al., 2006	Allen et al., 2009
